# Supplementary material for: Effects of µ-Conotoxin GIIIB on the cellular activity of mouse skeletal musculoblast: combined transcriptome and proteome analysis
Source: Proteome Sci. 2023 Oct 12;21:17. doi: 10.1186/s12953-023-00221-w (PMC10568904; doi:10.1186/s12953-023-00221-w)
Supplement: Supplementary file 1 — Additional file 1: Table S1. Description of DEGs; Table S2. Description of DEPs; Table S3. Related data of DEPs and DEGSs; Table S4. KEGG classification. [file 12953_2023_221_MOESM1_ESM.xlsx]

## Sheet: Table S1
Table S1.Description of DEGs
Gene_id	Gene name	FC(experimental/control)	Log2FC(experimental/control)	Pvalue	Regulate
ENSMUSG00000000058	Cav2	2.00826	1.00595	1.39548e-08	up
ENSMUSG00000000142	Axin2	3.88148	1.95661	5.25569e-07	up
ENSMUSG00000000159	Igsf5	2.70817	1.43732	0.00411952	up
ENSMUSG00000000184	Ccnd2	0.360092	-1.47356	2.71773e-20	down
ENSMUSG00000000204	Slfn4	0.237204	-2.0758	0.00923033	down
ENSMUSG00000000247	Lhx2	2.34929	1.23222	0.00376054	up
ENSMUSG00000000278	Scpep1	0.388337	-1.36462	1.32893e-54	down
ENSMUSG00000000409	Lck	0.259471	-1.94635	1.14737e-06	down
ENSMUSG00000000435	Myf5	0.14249	-2.81107	9.33331e-138	down
ENSMUSG00000000531	Grasp	0.425555	-1.23258	1.52679e-07	down
ENSMUSG00000000561	Wdr77	0.437762	-1.19178	3.97074e-27	down
ENSMUSG00000000627	Sema4f	0.114182	-3.1306	5.07165e-17	down
ENSMUSG00000000730	Dnmt3l	0.0240711	-5.37655	1.74285e-09	down
ENSMUSG00000000732	Icosl	0.0263682	-5.24506	0.00161586	down
ENSMUSG00000000753	Serpinf1	0.403109	-1.31076	1.84794e-21	down
ENSMUSG00000000794	Kcnn3	0.210093	-2.2509	1.31011e-05	down
ENSMUSG00000000901	Mmp11	0.146502	-2.77101	4.51982e-105	down
ENSMUSG00000000903	Vpreb3	0.0320946	-4.96153	0.00506473	down
ENSMUSG00000001021	S100a3	0.426908	-1.228	2.01162e-05	down
ENSMUSG00000001128	Cfp	2.94896	1.56021	1.00288e-10	up
ENSMUSG00000001151	Pcnt	2.35273	1.23434	2.42553e-08	up
ENSMUSG00000001227	Sema6b	2.55286	1.35211	8.7503e-09	up
ENSMUSG00000001228	Uhrf1	2.90634	1.5392	1.943e-29	up
ENSMUSG00000001300	Efnb2	2.43144	1.28181	4.96333e-12	up
ENSMUSG00000001305	Rrp15	0.428088	-1.22402	2.20057e-18	down
ENSMUSG00000001366	Fbxo9	2.03891	1.0278	5.28714e-14	up
ENSMUSG00000001436	Slc19a1	0.340978	-1.55225	4.90335e-27	down
ENSMUSG00000001467	Cyp51	3.57597	1.83833	5.10065e-30	up
ENSMUSG00000001507	Itga3	2.35684	1.23685	1.18247e-28	up
ENSMUSG00000001518	Itfg2	0.32169	-1.63626	4.76356e-43	down
ENSMUSG00000001520	Nrip2	0.392573	-1.34897	0.00593278	down
ENSMUSG00000001552	Jup	3.37476	1.75478	5.67041e-41	up
ENSMUSG00000001622	Csn3	0.129423	-2.94983	8.91598e-17	down
ENSMUSG00000001627	Ifrd1	0.373974	-1.41899	4.41807e-52	down
ENSMUSG00000001674	Ddx18	0.490986	-1.02625	4.40236e-27	down
ENSMUSG00000001707	Eef1e1	0.413857	-1.2728	8.65984e-21	down
ENSMUSG00000001739	Cldn15	6.20314	2.633	0.0049856	up
ENSMUSG00000001768	Rin2	2.22232	1.15207	1.18552e-09	up
ENSMUSG00000001909	Trmt1	0.457397	-1.12848	2.77272e-14	down
ENSMUSG00000001918	Slc1a5	0.208796	-2.25984	1.70419e-55	down
ENSMUSG00000001942	Siae	2.09801	1.06902	2.74518e-05	up
ENSMUSG00000002006	Pdzd4	2.63394	1.39722	0.00787142	up
ENSMUSG00000002068	Ccne1	2.22342	1.15278	2.63612e-16	up
ENSMUSG00000002083	Bbc3	0.280722	-1.83279	1.55903e-16	down
ENSMUSG00000002289	Angptl4	0.35946	-1.4761	7.35825e-23	down
ENSMUSG00000002325	Irf9	0.181718	-2.46022	3.41453e-41	down
ENSMUSG00000002346	Slc25a42	2.34904	1.23207	2.3814e-05	up
ENSMUSG00000002489	Tiam1	2.02764	1.0198	0.000533712	up
ENSMUSG00000002699	Lcp2	0.188543	-2.40703	0.00668707	down
ENSMUSG00000002768	Mea1	0.43255	-1.20906	1.84386e-10	down
ENSMUSG00000002825	Qtrt1	0.374224	-1.41803	3.03188e-16	down
ENSMUSG00000002831	Plin4	0.434059	-1.20404	5.3987e-13	down
ENSMUSG00000002835	Chaf1a	2.77001	1.46989	4.492e-37	up
ENSMUSG00000002983	Relb	0.383365	-1.38321	4.0565e-19	down
ENSMUSG00000002997	Prkar2b	2.0416	1.0297	1.96551e-26	up
ENSMUSG00000003032	Klf4	0.18666	-2.42151	2.74045e-117	down
ENSMUSG00000003279	Dlgap1	0.354597	-1.49575	2.12315e-05	down
ENSMUSG00000003545	Fosb	0.368765	-1.43923	7.19637e-06	down
ENSMUSG00000003779	Kif20a	2.6393	1.40016	4.51533e-46	up
ENSMUSG00000003849	Nqo1	2.43001	1.28096	1.47914e-19	up
ENSMUSG00000003948	Mmd	2.37889	1.25029	9.31486e-35	up
ENSMUSG00000003949	Hlf	4.2214	2.07772	0.000663225	up
ENSMUSG00000004044	Cavin1	2.52108	1.33404	2.18731e-50	up
ENSMUSG00000004069	Dnaja3	0.480022	-1.05883	8.22152e-27	down
ENSMUSG00000004099	Dnmt1	2.43455	1.28366	4.01491e-30	up
ENSMUSG00000004151	Etv1	2.56077	1.35658	5.30843e-11	up
ENSMUSG00000004266	Ptpn6	2.21631	1.14816	3.29108e-06	up
ENSMUSG00000004296	Il12b	0.0287772	-5.11893	0.00253414	down
ENSMUSG00000004360	9330159F19Rik	3.50092	1.80773	0.000172092	up
ENSMUSG00000004446	Bid	0.414958	-1.26896	1.84384e-23	down
ENSMUSG00000004565	Pnpla6	2.46561	1.30194	3.43684e-12	up
ENSMUSG00000004655	Aqp1	2.01662	1.01194	6.84718e-24	up
ENSMUSG00000004668	Abca13	0.0892009	-3.4868	0.00154128	down
ENSMUSG00000004698	Hdac9	0.35646	-1.48819	0.00051589	down
ENSMUSG00000004996	Mri1	0.474326	-1.07605	6.13203e-08	down
ENSMUSG00000005045	Chd5	0.322313	-1.63347	1.12958e-07	down
ENSMUSG00000005125	Ndrg1	0.322256	-1.63372	2.06893e-51	down
ENSMUSG00000005338	Cadm3	0.281602	-1.82827	0.00134932	down
ENSMUSG00000005370	Msh6	2.64996	1.40597	1.33386e-12	up
ENSMUSG00000005410	Mcm5	2.99226	1.58124	7.28217e-58	up
ENSMUSG00000005413	Hmox1	0.327998	-1.60824	1.2421e-35	down
ENSMUSG00000005615	Pcyt1a	2.10068	1.07085	4.53393e-08	up
ENSMUSG00000005667	Mthfd2	0.259096	-1.94844	6.29751e-73	down
ENSMUSG00000005983	1700037C18Rik	0.490983	-1.02625	0.00406733	down
ENSMUSG00000006014	Prg4	0.0293942	-5.08832	3.82245e-72	down
ENSMUSG00000006179	Prss16	4.9385	2.30407	0.00483491	up
ENSMUSG00000006205	Htra1	0.463296	-1.10999	1.22576e-18	down
ENSMUSG00000006235	Epor	2.25879	1.17555	0.000647631	up
ENSMUSG00000006360	Crip1	3.09321	1.62911	1.34005e-15	up
ENSMUSG00000006386	Tek	0.0587874	-4.08835	0.00996305	down
ENSMUSG00000006442	Srm	0.426941	-1.22789	1.59839e-10	down
ENSMUSG00000006462	A530013C23Rik	0.241537	-2.04968	0.000285084	down
ENSMUSG00000006476	Nsmf	2.17781	1.12288	1.26188e-15	up
ENSMUSG00000006517	Mvd	3.87678	1.95486	6.62824e-17	up
ENSMUSG00000006567	Atp7b	4.33054	2.11455	0.0051795	up
ENSMUSG00000006611	Hfe	0.39903	-1.32543	1.87179e-10	down
ENSMUSG00000006715	Gmnn	2.64468	1.40309	6.7381e-22	up
ENSMUSG00000006724	Cyp27b1	0.123941	-3.01228	5.03675e-07	down
ENSMUSG00000006732	Mettl1	0.278338	-1.84509	4.1732e-59	down
ENSMUSG00000006948	Klk4	0.0356846	-4.80855	0.00725551	down
ENSMUSG00000006958	Chrd	0.429948	-1.21777	0.00367414	down
ENSMUSG00000007655	Cav1	2.1159	1.08127	4.04495e-32	up
ENSMUSG00000007908	Hmgcll1	3.03673	1.60252	0.00469556	up
ENSMUSG00000007950	Abhd8	2.49211	1.31737	1.69087e-12	up
ENSMUSG00000008136	Fhl2	0.420632	-1.24937	1.41849e-19	down
ENSMUSG00000008461	Fut1	0.119609	-3.0636	0.00446414	down
ENSMUSG00000008892	Vdac3	0.475091	-1.07372	1.32954e-26	down
ENSMUSG00000008932	Slc1a7	0.0254977	-5.29349	3.6991e-10	down
ENSMUSG00000009185	Ccl8	0.291796	-1.77697	0.00406714	down
ENSMUSG00000009293	Ube2g2	0.315233	-1.66551	1.97899e-30	down
ENSMUSG00000009376	Met	2.40083	1.26353	2.16275e-06	up
ENSMUSG00000009487	Otog	0.0167213	-5.90217	1.21864e-05	down
ENSMUSG00000009575	Cbx5	2.06688	1.04745	9.97865e-07	up
ENSMUSG00000009596	Taf7l	0.0217717	-5.5214	6.87584e-09	down
ENSMUSG00000009633	G0s2	0.316178	-1.66119	6.28811e-22	down
ENSMUSG00000010095	Slc3a2	0.148143	-2.75493	1.32267e-127	down
ENSMUSG00000010505	Myt1	0.0282409	-5.14607	0.00244645	down
ENSMUSG00000010609	Psen2	0.452517	-1.14396	2.71829e-08	down
ENSMUSG00000011179	Odc1	0.357277	-1.48488	6.86708e-54	down
ENSMUSG00000011267	Zfp296	0.306271	-1.70712	0.00431899	down
ENSMUSG00000013418	B4galnt2	0.0775779	-3.68821	0.00893705	down
ENSMUSG00000013846	St3gal1	2.88088	1.52651	3.63568e-31	up
ENSMUSG00000014329	Bicc1	2.29012	1.19542	2.80045e-07	up
ENSMUSG00000014361	Mertk	4.16847	2.05952	3.40444e-18	up
ENSMUSG00000014599	Csf1	0.443828	-1.17193	1.33638e-42	down
ENSMUSG00000014771	Pdcd2	0.312298	-1.679	3.26027e-18	down
ENSMUSG00000014782	Plekhg4	3.1805	1.66925	1.39165e-22	up
ENSMUSG00000014837	4931428F04Rik	2.10981	1.07711	1.09834e-07	up
ENSMUSG00000014873	Surf2	0.429388	-1.21965	1.63553e-12	down
ENSMUSG00000014905	Dnajb9	0.391377	-1.35337	2.01175e-22	down
ENSMUSG00000015085	Entpd2	0.0786179	-3.669	4.94319e-09	down
ENSMUSG00000015112	Slc25a13	2.04438	1.03166	0.000418689	up
ENSMUSG00000015217	Hmgb3	2.7054	1.43584	3.33069e-41	up
ENSMUSG00000015542	Nat9	0.446286	-1.16396	1.56885e-08	down
ENSMUSG00000015619	Gata3	0.473152	-1.07962	1.48975e-05	down
ENSMUSG00000015652	Steap1	0.313547	-1.67325	2.18044e-51	down
ENSMUSG00000015656	Hspa8	2.08702	1.06144	1.1312e-21	up
ENSMUSG00000015837	Sqstm1	0.20096	-2.31502	2.31249e-68	down
ENSMUSG00000015944	Castor2	2.43945	1.28656	1.20492e-19	up
ENSMUSG00000016024	Lbp	0.207507	-2.26877	1.55289e-08	down
ENSMUSG00000016181	Utp25	0.445605	-1.16616	1.47218e-21	down
ENSMUSG00000016239	Lonrf3	0.479478	-1.06046	2.02668e-05	down
ENSMUSG00000016481	Cr1l	0.338935	-1.56092	3.75636e-48	down
ENSMUSG00000016493	Cd46	0.469978	-1.08933	0.00581826	down
ENSMUSG00000016494	Cd34	0.485019	-1.04389	2.74577e-28	down
ENSMUSG00000016559	H3f3b	0.437507	-1.19262	5.6067e-26	down
ENSMUSG00000017002	Slpi	0.399269	-1.32457	1.04909e-11	down
ENSMUSG00000017146	Brca1	2.97208	1.57147	2.07771e-10	up
ENSMUSG00000017314	Mpp2	3.10167	1.63305	9.42796e-21	up
ENSMUSG00000017493	Igfbp4	0.140014	-2.83635	9.69967e-67	down
ENSMUSG00000017499	Cdc6	2.33104	1.22097	6.74873e-19	up
ENSMUSG00000017550	Atad5	2.37488	1.24786	2.03264e-05	up
ENSMUSG00000017652	Cd40	0.374864	-1.41556	0.000123513	down
ENSMUSG00000017664	Slc35c2	0.47591	-1.07124	1.54447e-10	down
ENSMUSG00000017724	Etv4	2.1343	1.09376	9.28571e-16	up
ENSMUSG00000017830	Dhx58	0.364097	-1.4576	6.37244e-05	down
ENSMUSG00000017943	Gdap1l1	0.0136796	-6.19184	7.91684e-22	down
ENSMUSG00000018068	Ints2	2.17606	1.12172	1.77611e-05	up
ENSMUSG00000018143	Mafk	0.35094	-1.51071	3.15849e-33	down
ENSMUSG00000018166	Erbb3	3.11054	1.63716	4.71437e-06	up
ENSMUSG00000018339	Gpx3	0.493019	-1.02029	0.00250865	down
ENSMUSG00000018401	Mtmr4	2.53284	1.34076	2.84146e-09	up
ENSMUSG00000018451	6330403K07Rik	34.3868	5.10378	0.00266315	up
ENSMUSG00000018470	Kcnab3	2.89728	1.5347	6.37765e-09	up
ENSMUSG00000018677	Slc25a39	0.469671	-1.09028	8.92701e-11	down
ENSMUSG00000018848	Rars	0.429311	-1.2199	4.41117e-38	down
ENSMUSG00000018909	Arrb1	2.06927	1.04912	2.04396e-06	up
ENSMUSG00000018983	E2f2	2.58708	1.37132	1.29026e-16	up
ENSMUSG00000018995	Nars2	0.476389	-1.06979	6.2116e-12	down
ENSMUSG00000019066	Rab3d	2.10252	1.07212	1.01307e-16	up
ENSMUSG00000019102	Aldh3a1	2.998	1.584	2.18696e-24	up
ENSMUSG00000019189	Rnf145	2.6801	1.42229	1.70125e-24	up
ENSMUSG00000019214	Chtf18	3.26956	1.70909	3.81661e-28	up
ENSMUSG00000019230	Lhx9	2.59512	1.3758	5.00779e-06	up
ENSMUSG00000019301	Hsd17b1	0.115316	-3.11634	0.00867012	down
ENSMUSG00000019326	Aoc3	2.26261	1.17799	0.00335347	up
ENSMUSG00000019437	Tlcd1	2.87689	1.52451	7.45879e-19	up
ENSMUSG00000019710	Mrpl24	0.465579	-1.1029	7.4662e-22	down
ENSMUSG00000019718	L3hypdh	2.03701	1.02645	0.000743232	up
ENSMUSG00000019806	Aig1	0.276347	-1.85545	1.39347e-37	down
ENSMUSG00000019814	Ltv1	0.465202	-1.10407	2.22018e-27	down
ENSMUSG00000019838	Slc16a10	0.33236	-1.58918	1.41981e-05	down
ENSMUSG00000019843	Fyn	0.233207	-2.10032	3.49661e-107	down
ENSMUSG00000019929	Dcn	0.337384	-1.56754	6.42472e-19	down
ENSMUSG00000019992	Mtfr2	2.577	1.36569	3.70746e-09	up
ENSMUSG00000020027	Socs2	0.255923	-1.96622	7.36876e-77	down
ENSMUSG00000020038	Cry1	0.499303	-1.00201	4.73493e-12	down
ENSMUSG00000020044	Timp3	0.403672	-1.30875	9.83071e-16	down
ENSMUSG00000020107	Anapc16	0.498033	-1.00569	7.19745e-10	down
ENSMUSG00000020108	Ddit4	0.417675	-1.25955	7.97532e-33	down
ENSMUSG00000020120	Plek	0.282239	-1.82501	5.67701e-23	down
ENSMUSG00000020121	Srgap1	0.453027	-1.14233	0.00735436	down
ENSMUSG00000020142	Slc1a4	0.349919	-1.51491	2.26623e-23	down
ENSMUSG00000020156	Pwwp3a	2.24368	1.16586	1.46123e-14	up
ENSMUSG00000020169	Best3	2.31845	1.21316	0.00151522	up
ENSMUSG00000020173	Cobl	0.397562	-1.33075	5.1759e-14	down
ENSMUSG00000020181	Nav3	2.07051	1.04999	4.83188e-05	up
ENSMUSG00000020185	E2f7	3.07894	1.62243	4.60456e-27	up
ENSMUSG00000020212	Mdm1	2.38023	1.2511	1.21581e-14	up
ENSMUSG00000020224	Llph	0.398059	-1.32894	1.33438e-22	down
ENSMUSG00000020228	Helb	2.09391	1.0662	1.17368e-09	up
ENSMUSG00000020256	Aldh1l2	0.115815	-3.1101	2.4553e-55	down
ENSMUSG00000020303	Stc2	0.111525	-3.16456	7.21004e-73	down
ENSMUSG00000020331	Hcn2	6.41654	2.6818	0.00217524	up
ENSMUSG00000020362	Cnot6	2.30243	1.20316	1.05345e-08	up
ENSMUSG00000020363	Gfpt2	0.0664585	-3.9114	4.81477e-06	down
ENSMUSG00000020412	Ascc2	0.422872	-1.24171	9.09481e-20	down
ENSMUSG00000020423	Btg2	0.421487	-1.24644	4.41683e-13	down
ENSMUSG00000020432	Tcn2	0.335234	-1.57676	2.0443e-18	down
ENSMUSG00000020435	Osbp2	2.17557	1.12139	7.73072e-07	up
ENSMUSG00000020448	Rnf185	0.439	-1.18771	1.9737e-22	down
ENSMUSG00000020484	Xbp1	0.428588	-1.22234	2.01482e-21	down
ENSMUSG00000020538	Srebf1	2.11081	1.0778	9.48902e-19	up
ENSMUSG00000020547	Bzw2	0.445144	-1.16766	5.46323e-27	down
ENSMUSG00000020561	Twistnb	0.431906	-1.21121	2.31675e-21	down
ENSMUSG00000020593	Lpin1	2.5243	1.33588	4.73804e-11	up
ENSMUSG00000020601	Trib2	2.01663	1.01194	3.15644e-05	up
ENSMUSG00000020614	Fam20a	0.453036	-1.1423	1.08449e-18	down
ENSMUSG00000020620	Abca8b	0.308833	-1.6951	1.76482e-08	down
ENSMUSG00000020623	Map2k6	2.22116	1.15131	1.25707e-08	up
ENSMUSG00000020638	Cmpk2	0.458972	-1.12352	0.00858715	down
ENSMUSG00000020641	Rsad2	0.160246	-2.64164	1.3325e-06	down
ENSMUSG00000020648	Dus4l	0.208752	-2.26014	4.31636e-51	down
ENSMUSG00000020649	Rrm2	2.46233	1.30002	1.13966e-34	up
ENSMUSG00000020653	Klf11	0.434645	-1.20209	4.41415e-07	down
ENSMUSG00000020680	Taf15	0.429183	-1.22034	4.31251e-23	down
ENSMUSG00000020682	Mmp28	0.451596	-1.1469	2.18242e-15	down
ENSMUSG00000020684	Rasl10b	0.017508	-5.83584	8.91621e-05	down
ENSMUSG00000020689	Itgb3	2.4898	1.31603	4.33665e-10	up
ENSMUSG00000020692	Nle1	0.471744	-1.08392	6.60702e-11	down
ENSMUSG00000020694	Tlk2	0.424651	-1.23565	6.55266e-24	down
ENSMUSG00000020712	Tcam1	0.0477343	-4.38883	8.44932e-19	down
ENSMUSG00000020715	Ern1	0.431825	-1.21148	1.61396e-06	down
ENSMUSG00000020728	Cep112	2.02824	1.02023	0.000221147	up
ENSMUSG00000020733	Slc9a3r1	2.53537	1.34219	3.95543e-13	up
ENSMUSG00000020782	Llgl2	2.9735	1.57216	0.00210962	up
ENSMUSG00000020788	Atp2a3	0.0105036	-6.57297	3.86931e-110	down
ENSMUSG00000020793	Galr2	2.7152	1.44106	0.00763231	up
ENSMUSG00000020806	Rhbdf2	0.464982	-1.10475	7.2618e-13	down
ENSMUSG00000020812	Snhg16	0.184656	-2.43709	1.43035e-29	down
ENSMUSG00000020836	Coro6	0.403608	-1.30897	1.17244e-20	down
ENSMUSG00000020875	Hoxb9	0.081874	-3.61045	1.20344e-07	down
ENSMUSG00000020882	Cacnb1	0.399466	-1.32386	2.42249e-08	down
ENSMUSG00000020897	Aurkb	3.80964	1.92965	1.57036e-50	up
ENSMUSG00000020911	Krt19	2.11024	1.07741	1.62826e-09	up
ENSMUSG00000020914	Top2a	2.23425	1.15979	1.19493e-09	up
ENSMUSG00000020917	Acly	2.60747	1.38265	6.96351e-15	up
ENSMUSG00000020961	Ston2	2.56068	1.35653	7.76846e-08	up
ENSMUSG00000021065	Fut8	2.23995	1.16347	2.00273e-18	up
ENSMUSG00000021079	Timm9	0.468921	-1.09258	1.18654e-07	down
ENSMUSG00000021094	Dhrs7	0.343921	-1.53985	1.64274e-37	down
ENSMUSG00000021130	Galnt16	0.0654542	-3.93337	0.000502931	down
ENSMUSG00000021149	Gtpbp4	0.434765	-1.20169	2.14926e-15	down
ENSMUSG00000021182	Ccdc88c	3.43914	1.78205	3.01587e-06	up
ENSMUSG00000021186	Fbln5	0.252	-1.98851	2.67339e-85	down
ENSMUSG00000021203	Otub2	0.164468	-2.60412	9.79393e-95	down
ENSMUSG00000021226	Acot2	0.0665426	-3.90958	1.52429e-84	down
ENSMUSG00000021250	Fos	0.292658	-1.77271	4.64273e-12	down
ENSMUSG00000021255	Esrrb	0.0173485	-5.84905	6.68844e-05	down
ENSMUSG00000021260	Hhipl1	0.138685	-2.85012	1.03002e-50	down
ENSMUSG00000021266	Wars	0.170886	-2.54889	7.58667e-167	down
ENSMUSG00000021273	Fdft1	2.44525	1.28998	1.24481e-20	up
ENSMUSG00000021281	Tnfaip2	0.438102	-1.19066	7.69116e-44	down
ENSMUSG00000021367	Edn1	0.438383	-1.18974	8.47937e-05	down
ENSMUSG00000021392	Nol8	0.39286	-1.34791	9.16585e-10	down
ENSMUSG00000021403	Serpinb9b	0.384491	-1.37898	2.02996e-20	down
ENSMUSG00000021404	Serpinb9c	0.0578139	-4.11244	1.66139e-07	down
ENSMUSG00000021418	Rpp40	0.306064	-1.70809	4.89563e-20	down
ENSMUSG00000021457	Syk	2.02623	1.0188	1.06984e-08	up
ENSMUSG00000021481	Zfp346	0.373418	-1.42114	6.64238e-22	down
ENSMUSG00000021482	Prxl2c	0.447341	-1.16055	5.80717e-19	down
ENSMUSG00000021485	Mxd3	10.9212	3.44906	1.32258e-49	up
ENSMUSG00000021559	Dapk1	0.041481	-4.59141	2.41892e-10	down
ENSMUSG00000021591	Glrx	2.06143	1.04365	4.33724e-11	up
ENSMUSG00000021594	Srd5a1	3.87512	1.95424	8.18072e-14	up
ENSMUSG00000021619	Atg10	0.396097	-1.33607	4.6749e-07	down
ENSMUSG00000021645	Smn1	0.489776	-1.02981	2.11747e-09	down
ENSMUSG00000021670	Hmgcr	4.55918	2.18878	1.96841e-22	up
ENSMUSG00000021675	F2rl2	2.54797	1.34935	0.00212747	up
ENSMUSG00000021692	Dimt1	0.388264	-1.36489	6.8462e-23	down
ENSMUSG00000021697	Depdc1b	2.26105	1.17699	1.10969e-10	up
ENSMUSG00000021701	Plk2	0.201234	-2.31305	6.76317e-78	down
ENSMUSG00000021751	Acox2	0.0313054	-4.99744	6.10384e-19	down
ENSMUSG00000021773	Comtd1	0.348952	-1.5189	1.39683e-14	down
ENSMUSG00000021803	Cdhr1	2.66434	1.41378	2.98596e-10	up
ENSMUSG00000021811	Dnajc9	2.32353	1.21632	8.21302e-21	up
ENSMUSG00000021831	Ero1l	0.243332	-2.039	9.54029e-46	down
ENSMUSG00000021903	Galnt15	2.59808	1.37745	0.000409345	up
ENSMUSG00000021944	Gata4	0.400541	-1.31998	4.61086e-16	down
ENSMUSG00000021958	Pinx1	0.499353	-1.00187	1.105e-06	down
ENSMUSG00000022009	Nufip1	0.475783	-1.07162	2.71991e-14	down
ENSMUSG00000022012	Enox1	0.331393	-1.59338	0.000141881	down
ENSMUSG00000022032	Scara5	0.00498105	-7.64934	5.72565e-10	down
ENSMUSG00000022034	Esco2	2.69433	1.42992	1.03497e-16	up
ENSMUSG00000022044	Stmn4	0.203149	-2.29939	1.57653e-15	down
ENSMUSG00000022054	Nefm	2.93105	1.55142	6.04224e-12	up
ENSMUSG00000022055	Nefl	4.14627	2.05182	1.43728e-47	up
ENSMUSG00000022099	Dmtn	2.58441	1.36984	0.00809032	up
ENSMUSG00000022144	Gdnf	0.353298	-1.50104	5.00959e-32	down
ENSMUSG00000022148	Fyb	6.58269	2.71868	0.00389023	up
ENSMUSG00000022206	Npr3	0.326696	-1.61398	2.8673e-14	down
ENSMUSG00000022241	Tars	0.478111	-1.06458	3.85275e-21	down
ENSMUSG00000022292	Rrm2b	0.202013	-2.30748	2.40352e-31	down
ENSMUSG00000022309	Angpt1	4.00483	2.00174	6.71014e-27	up
ENSMUSG00000022340	Sybu	0.266006	-1.91047	0.00295465	down
ENSMUSG00000022346	Myc	0.180354	-2.4711	8.57893e-86	down
ENSMUSG00000022351	Sqle	2.32909	1.21976	5.39099e-29	up
ENSMUSG00000022364	Tbc1d31	0.439462	-1.18619	2.99986e-27	down
ENSMUSG00000022367	Has2	2.63202	1.39617	2.64359e-14	up
ENSMUSG00000022385	Gtse1	2.14487	1.10089	2.81119e-16	up
ENSMUSG00000022416	Cacna1i	20.2813	4.34208	0.00756304	up
ENSMUSG00000022425	Enpp2	0.443043	-1.17448	0.000865787	down
ENSMUSG00000022439	Parvg	0.00863364	-6.85582	1.62406e-10	down
ENSMUSG00000022474	Pmm1	0.440451	-1.18295	7.30577e-11	down
ENSMUSG00000022476	Polr3h	0.479654	-1.05993	5.81388e-13	down
ENSMUSG00000022519	Srl	2.48922	1.31569	0.000188391	up
ENSMUSG00000022554	Hgh1	0.365304	-1.45283	4.3686e-17	down
ENSMUSG00000022556	Hsf1	0.469229	-1.09164	5.32529e-11	down
ENSMUSG00000022562	Oplah	0.493989	-1.01745	4.85798e-07	down
ENSMUSG00000022564	Grina	0.395075	-1.3398	3.1262e-18	down
ENSMUSG00000022602	Arc	2.56663	1.35987	1.66773e-07	up
ENSMUSG00000022665	Ccdc80	2.21324	1.14616	5.82482e-21	up
ENSMUSG00000022676	Snai2	0.239694	-2.06073	1.56235e-86	down
ENSMUSG00000022679	Mpv17l	0.334053	-1.58185	4.11087e-09	down
ENSMUSG00000022687	Boc	0.445309	-1.16712	2.85417e-16	down
ENSMUSG00000022704	Qtrt2	0.422524	-1.24289	1.73894e-13	down
ENSMUSG00000022742	Cpox	0.359727	-1.47503	3.78148e-14	down
ENSMUSG00000022769	Sdf2l1	2.44611	1.29049	1.56184e-10	up
ENSMUSG00000022802	Lmln	3.13272	1.64741	5.73447e-06	up
ENSMUSG00000022805	Maats1	0.0319056	-4.97005	4.97818e-46	down
ENSMUSG00000022864	D16Ertd472e	0.43788	-1.19139	3.29619e-12	down
ENSMUSG00000022865	Cxadr	0.373129	-1.42225	0.00026733	down
ENSMUSG00000022871	Fetub	0.228163	-2.13187	9.28122e-25	down
ENSMUSG00000022887	Masp1	0.455112	-1.13571	4.53488e-20	down
ENSMUSG00000022895	Ets2	0.359572	-1.47565	4.37115e-55	down
ENSMUSG00000022945	Chaf1b	2.07848	1.05553	2.4762e-13	up
ENSMUSG00000022964	Tmem50b	2.13237	1.09246	2.6007e-12	up
ENSMUSG00000022971	Ifnar2	0.449451	-1.15377	5.04873e-22	down
ENSMUSG00000022978	Mis18a	2.2047	1.14058	2.19452e-12	up
ENSMUSG00000023072	Cep89	2.10808	1.07593	3.32772e-13	up
ENSMUSG00000023267	Gabrr2	0.0479452	-4.38247	0.00482743	down
ENSMUSG00000023341	Mx2	0.106088	-3.23667	1.20764e-07	down
ENSMUSG00000023345	Poc1a	3.35703	1.74719	2.10002e-12	up
ENSMUSG00000023505	Cdca3	2.35078	1.23314	1.5138e-18	up
ENSMUSG00000023809	Rps6ka2	0.30014	-1.73629	7.90731e-25	down
ENSMUSG00000023832	Acat2	9.14538	3.19304	2.26053e-195	up
ENSMUSG00000023883	Phf10	0.305806	-1.70931	3.25382e-54	down
ENSMUSG00000023905	Tnfrsf12a	0.452625	-1.14361	9.503e-13	down
ENSMUSG00000023909	Paqr4	2.04213	1.03007	4.10417e-09	up
ENSMUSG00000023927	Satb1	0.350381	-1.513	2.68047e-07	down
ENSMUSG00000023951	Vegfa	0.272756	-1.87432	4.49054e-84	down
ENSMUSG00000023952	Gtpbp2	0.346949	-1.5272	2.48083e-49	down
ENSMUSG00000023953	Polh	2.23972	1.16332	6.48446e-12	up
ENSMUSG00000023963	Cyp39a1	2.53882	1.34416	2.05108e-14	up
ENSMUSG00000023984	Gm20517	3.31524	1.72911	4.39547e-05	up
ENSMUSG00000023990	Tfeb	2.08353	1.05903	9.05772e-09	up
ENSMUSG00000024011	Pi16	0.0946636	-3.40105	5.90952e-40	down
ENSMUSG00000024030	Abcg1	2.11331	1.0795	0.000189036	up
ENSMUSG00000024032	Tff1	0.00588941	-7.40766	2.56104e-08	down
ENSMUSG00000024037	Wdr4	0.471438	-1.08486	1.83792e-16	down
ENSMUSG00000024118	Tedc2	2.02574	1.01845	3.94954e-07	up
ENSMUSG00000024151	Msh2	2.1334	1.09315	6.25209e-17	up
ENSMUSG00000024174	Pot1b	2.08229	1.05817	0.000345124	up
ENSMUSG00000024210	Ip6k3	2.11525	1.08083	0.00563204	up
ENSMUSG00000024292	Cyp4f14	0.145603	-2.77989	0.000901567	down
ENSMUSG00000024338	Psmb8	0.473443	-1.07874	0.00954688	down
ENSMUSG00000024359	Hspa9	0.313729	-1.67241	5.12717e-26	down
ENSMUSG00000024378	Stard4	7.12385	2.83266	3.78278e-47	up
ENSMUSG00000024436	Mrps18b	0.438935	-1.18792	2.24707e-11	down
ENSMUSG00000024437	Gm8615	0.48243	-1.05161	3.18908e-12	down
ENSMUSG00000024448	H2-M10.1	0.00587236	-7.41184	9.62848e-09	down
ENSMUSG00000024493	Lars	0.353009	-1.50222	3.44333e-53	down
ENSMUSG00000024521	Pmaip1	0.276871	-1.85272	6.86505e-10	down
ENSMUSG00000024525	Impa2	2.28091	1.18961	1.73488e-10	up
ENSMUSG00000024530	Prelid3a	0.42175	-1.24554	0.000923264	down
ENSMUSG00000024558	Mapk4	0.21324	-2.22945	1.42149e-07	down
ENSMUSG00000024587	Nars	0.352942	-1.5025	6.43858e-55	down
ENSMUSG00000024590	Lmnb1	2.58825	1.37198	3.25787e-20	up
ENSMUSG00000024600	Slc27a6	0.279242	-1.84041	1.62424e-05	down
ENSMUSG00000024610	Cd74	0.0258109	-5.27588	9.89803e-143	down
ENSMUSG00000024613	Tcof1	0.480277	-1.05806	1.74767e-27	down
ENSMUSG00000024660	Incenp	2.05755	1.04093	1.06233e-27	up
ENSMUSG00000024663	Rab3il1	2.23783	1.1621	4.01825e-08	up
ENSMUSG00000024664	Fads3	0.354403	-1.49654	1.27576e-31	down
ENSMUSG00000024665	Fads2	2.51714	1.33179	1.0945e-45	up
ENSMUSG00000024691	Fam111a	2.7116	1.43914	4.48917e-22	up
ENSMUSG00000024727	Trpm6	2.89199	1.53206	4.57313e-06	up
ENSMUSG00000024732	Ccdc86	0.472754	-1.08084	4.41918e-14	down
ENSMUSG00000024742	Fen1	3.44217	1.78332	1.11219e-49	up
ENSMUSG00000024743	Syt7	0.0640054	-3.96566	3.18811e-26	down
ENSMUSG00000024754	Cemip2	3.01424	1.59179	6.27329e-07	up
ENSMUSG00000024776	Stambpl1	0.395905	-1.33677	1.67139e-30	down
ENSMUSG00000024791	Cdca5	2.12283	1.08599	7.29732e-18	up
ENSMUSG00000024795	Kif20b	2.33315	1.22228	4.07344e-09	up
ENSMUSG00000024798	Htr7	3.15764	1.65885	0.00818109	up
ENSMUSG00000024803	Ankrd1	0.458055	-1.12641	6.73596e-34	down
ENSMUSG00000024810	Il33	2.61122	1.38472	3.21515e-25	up
ENSMUSG00000024812	Tjp2	2.50404	1.32426	6.03721e-17	up
ENSMUSG00000024826	Dpf2	0.386198	-1.37259	5.91294e-34	down
ENSMUSG00000024837	Dmrt1	0.0338921	-4.88291	0.00420529	down
ENSMUSG00000024841	Eif1ad	0.399484	-1.32379	8.62942e-26	down
ENSMUSG00000024843	Chka	0.168019	-2.5733	1.67052e-55	down
ENSMUSG00000024883	Rin1	0.366031	-1.44996	3.04064e-43	down
ENSMUSG00000024924	Vldlr	0.195096	-2.35774	4.1352e-14	down
ENSMUSG00000024935	Slc1a1	0.0322881	-4.95286	0.00765677	down
ENSMUSG00000024960	Plcb3	2.07985	1.05648	2.04725e-24	up
ENSMUSG00000024989	Cep55	2.2532	1.17198	1.01138e-15	up
ENSMUSG00000024999	Noc3l	0.376573	-1.409	5.45192e-09	down
ENSMUSG00000025007	Aldh18a1	0.262189	-1.93132	6.70608e-82	down
ENSMUSG00000025036	Sfxn2	2.15558	1.10807	0.00038917	up
ENSMUSG00000025068	Gsto1	0.444505	-1.16973	3.87709e-13	down
ENSMUSG00000025069	Gsto2	0.467186	-1.09793	0.000465431	down
ENSMUSG00000025089	Gfra1	0.446817	-1.16224	3.36785e-07	down
ENSMUSG00000025092	Hspa12a	2.65518	1.40881	6.55017e-13	up
ENSMUSG00000025094	Slc18a2	0.279619	-1.83846	0.000637778	down
ENSMUSG00000025137	Pcyt2	2.11447	1.08029	5.2184e-13	up
ENSMUSG00000025140	Pycr1	0.22609	-2.14503	1.04651e-39	down
ENSMUSG00000025145	Lrrc45	2.16788	1.11628	9.76588e-13	up
ENSMUSG00000025153	Fasn	3.34453	1.7418	2.40925e-51	up
ENSMUSG00000025170	Rab40b	4.19576	2.06893	5.63773e-05	up
ENSMUSG00000025190	Got1	0.259644	-1.94539	9.55695e-92	down
ENSMUSG00000025192	Entpd7	2.43269	1.28255	5.69955e-11	up
ENSMUSG00000025197	Cyp2c23	0.112376	-3.15359	6.08319e-06	down
ENSMUSG00000025198	Erlin1	0.289103	-1.79035	1.33467e-42	down
ENSMUSG00000025203	Scd2	3.77594	1.91684	2.28058e-23	up
ENSMUSG00000025236	Adpgk	0.477188	-1.06737	1.59955e-20	down
ENSMUSG00000025271	Pfkfb1	3.12187	1.64241	2.08071e-08	up
ENSMUSG00000025283	Sat1	0.365017	-1.45396	2.47186e-23	down
ENSMUSG00000025321	Itgb8	4.52127	2.17673	3.95795e-11	up
ENSMUSG00000025328	Padi3	5.61506	2.4893	1.55327e-08	up
ENSMUSG00000025347	Mettl7b	0.177052	-2.49775	1.48143e-07	down
ENSMUSG00000025353	Ormdl2	2.05963	1.04239	3.97402e-08	up
ENSMUSG00000025355	Mmp19	0.323936	-1.62622	6.38645e-37	down
ENSMUSG00000025358	Cdk2	2.1392	1.09707	5.36178e-19	up
ENSMUSG00000025383	Il23a	0.00240187	-8.70163	8.62989e-13	down
ENSMUSG00000025403	Shmt2	0.281049	-1.83111	1.87272e-44	down
ENSMUSG00000025407	Gli1	2.16351	1.11338	2.19224e-06	up
ENSMUSG00000025408	Ddit3	0.0718627	-3.79861	1.25772e-94	down
ENSMUSG00000025420	Katnal2	2.56684	1.35999	0.000292797	up
ENSMUSG00000025432	Avil	0.00610038	-7.35688	1.96771e-182	down
ENSMUSG00000025475	Adgra1	11.5874	3.53449	8.55122e-05	up
ENSMUSG00000025498	Irf7	0.263767	-1.92267	3.98192e-09	down
ENSMUSG00000025507	Pidd1	2.5707	1.36216	1.11515e-10	up
ENSMUSG00000025574	Tk1	3.50888	1.81101	6.81005e-27	up
ENSMUSG00000025582	Nptx1	8.01371	3.00247	7.43976e-70	up
ENSMUSG00000025591	Tma16	0.276354	-1.85541	3.17174e-31	down
ENSMUSG00000025608	Podxl	2.09628	1.06783	2.60986e-07	up
ENSMUSG00000025666	Tmem47	0.326823	-1.61342	1.60712e-25	down
ENSMUSG00000025746	Il6	0.149195	-2.74473	2.26035e-06	down
ENSMUSG00000025766	D3Ertd751e	2.20807	1.14279	0.000378569	up
ENSMUSG00000025792	Slc25a10	2.91196	1.54199	3.71758e-17	up
ENSMUSG00000025869	Nop16	0.402651	-1.3124	8.13966e-18	down
ENSMUSG00000025911	Adhfe1	0.350127	-1.51405	0.00236585	down
ENSMUSG00000025912	Mybl1	2.04742	1.03381	8.90159e-05	up
ENSMUSG00000025915	Sgk3	2.15595	1.10833	0.00419827	up
ENSMUSG00000025921	Rdh10	2.09371	1.06606	7.89745e-17	up
ENSMUSG00000025939	Ube2w	0.330033	-1.59932	3.41403e-42	down
ENSMUSG00000025950	Idh1	2.9742	1.5725	6.41059e-57	up
ENSMUSG00000025986	Slc39a10	2.21752	1.14895	5.93519e-09	up
ENSMUSG00000025995	Wdr75	0.372454	-1.42487	1.0411e-33	down
ENSMUSG00000025997	Ikzf2	2.17157	1.11874	0.000200884	up
ENSMUSG00000026019	Wdr12	0.422533	-1.24286	1.10881e-29	down
ENSMUSG00000026020	Nop58	0.375669	-1.41246	3.88198e-53	down
ENSMUSG00000026039	Sgo2a	2.37264	1.24649	3.74154e-13	up
ENSMUSG00000026142	Rhbdd1	0.311823	-1.6812	1.40773e-39	down
ENSMUSG00000026153	Fam135a	0.492035	-1.02317	1.14131e-07	down
ENSMUSG00000026166	Ccl20	0.0273248	-5.19364	6.43017e-10	down
ENSMUSG00000026202	Tuba4a	2.04972	1.03543	2.07797e-18	up
ENSMUSG00000026220	Slc16a14	0.0795725	-3.65159	0.000633387	down
ENSMUSG00000026235	Epha4	7.06721	2.82114	0.0040201	up
ENSMUSG00000026245	Farsb	0.460637	-1.1183	1.5642e-33	down
ENSMUSG00000026247	Ecel1	0.0323221	-4.95134	0.00536962	down
ENSMUSG00000026249	Serpine2	0.496459	-1.01025	0.00104829	down
ENSMUSG00000026251	Chrnd	0.296913	-1.75189	6.52664e-52	down
ENSMUSG00000026255	Efhd1	0.275895	-1.85781	8.28838e-10	down
ENSMUSG00000026259	Ngef	2.4947	1.31886	2.54615e-18	up
ENSMUSG00000026313	Hdac4	0.360213	-1.47308	3.26839e-20	down
ENSMUSG00000026317	Cln8	0.315904	-1.66244	1.98488e-44	down
ENSMUSG00000026355	Mcm6	2.64565	1.40362	5.60701e-24	up
ENSMUSG00000026360	Rgs2	0.157028	-2.67091	1.78606e-09	down
ENSMUSG00000026380	Tfcp2l1	0.00922897	-6.75961	3.55191e-40	down
ENSMUSG00000026385	Dbi	2.21011	1.14412	6.97068e-13	up
ENSMUSG00000026413	Pkp1	0.494175	-1.0169	5.37257e-12	down
ENSMUSG00000026430	Rassf5	0.275239	-1.86124	1.93798e-40	down
ENSMUSG00000026435	Slc45a3	0.312359	-1.67872	3.10269e-05	down
ENSMUSG00000026456	Cyb5r1	0.0918622	-3.44439	1.19885e-245	down
ENSMUSG00000026463	Atp2b4	2.13357	1.09327	0.000149538	up
ENSMUSG00000026483	Fam129a	2.87841	1.52527	9.92327e-14	up
ENSMUSG00000026548	Slamf9	0.00541411	-7.52906	1.47785e-09	down
ENSMUSG00000026564	Dusp27	2.01171	1.00842	3.01931e-06	up
ENSMUSG00000026594	Ralgps2	2.06304	1.04477	1.66577e-13	up
ENSMUSG00000026605	Cenpf	2.27412	1.18531	1.32402e-07	up
ENSMUSG00000026610	Esrrg	0.0432141	-4.53235	0.00249885	down
ENSMUSG00000026615	Eprs	0.398725	-1.32653	2.57065e-11	down
ENSMUSG00000026622	Nek2	2.22843	1.15602	1.82085e-12	up
ENSMUSG00000026628	Atf3	0.0123505	-6.33929	3.03969e-306	down
ENSMUSG00000026648	Dclre1c	2.07027	1.04982	0.000239532	up
ENSMUSG00000026663	Atf6	0.487968	-1.03514	1.17378e-09	down
ENSMUSG00000026675	Hsd17b7	4.72466	2.24021	2.53433e-32	up
ENSMUSG00000026676	Ccdc3	0.420585	-1.24953	7.86914e-09	down
ENSMUSG00000026683	Nuf2	2.10071	1.07088	1.52208e-21	up
ENSMUSG00000026726	Cubn	2.22875	1.15624	9.16314e-06	up
ENSMUSG00000026755	Arpc5l	0.40154	-1.31638	2.23836e-35	down
ENSMUSG00000026779	Mastl	2.32882	1.2196	7.3489e-11	up
ENSMUSG00000026822	Lcn2	0.0197301	-5.66346	2.694e-05	down
ENSMUSG00000026832	Cytip	40.2739	5.33177	0.000122751	up
ENSMUSG00000026833	Olfm1	3.15289	1.65667	3.94541e-34	up
ENSMUSG00000026864	Hspa5	0.365096	-1.45365	5.90223e-31	down
ENSMUSG00000026873	Phf19	2.41471	1.27185	1.05337e-16	up
ENSMUSG00000026875	Traf1	0.175593	-2.50969	9.06509e-16	down
ENSMUSG00000026904	Slc4a10	0.0224527	-5.47697	0.000111154	down
ENSMUSG00000026921	Egfl7	0.48845	-1.03372	0.00217694	down
ENSMUSG00000026923	Notch1	2.07657	1.0542	1.37124e-05	up
ENSMUSG00000026946	Nmi	0.407025	-1.29681	9.37451e-07	down
ENSMUSG00000026955	Sapcd2	2.16337	1.11328	5.71864e-08	up
ENSMUSG00000026981	Il1rn	0.414043	-1.27215	2.3011e-08	down
ENSMUSG00000027018	Hat1	2.23874	1.16269	2.49846e-26	up
ENSMUSG00000027022	Xirp2	0.364809	-1.45479	0.00655779	down
ENSMUSG00000027068	Dhrs9	0.24035	-2.05679	3.93884e-21	down
ENSMUSG00000027070	Lrp2	0.164845	-2.60082	1.68206e-06	down
ENSMUSG00000027071	P2rx3	0.0136954	-6.19016	3.35401e-63	down
ENSMUSG00000027076	Timm10	0.371127	-1.43002	1.532e-10	down
ENSMUSG00000027122	Arl14ep	0.391531	-1.3528	2.94102e-30	down
ENSMUSG00000027185	Nat10	0.446788	-1.16234	6.96324e-21	down
ENSMUSG00000027194	Ttc17	0.429295	-1.21996	5.42952e-19	down
ENSMUSG00000027200	Sema6d	2.22059	1.15094	0.000717322	up
ENSMUSG00000027204	Fbn1	0.383645	-1.38216	2.68998e-09	down
ENSMUSG00000027210	Meis2	0.424819	-1.23508	6.3213e-20	down
ENSMUSG00000027242	Wdr76	2.24895	1.16925	9.18399e-15	up
ENSMUSG00000027276	Jag1	0.148697	-2.74956	3.4406e-22	down
ENSMUSG00000027313	Chac1	0.102522	-3.286	6.87627e-87	down
ENSMUSG00000027330	Cdc25b	2.0087	1.00626	8.23934e-17	up
ENSMUSG00000027331	Knstrn	2.11382	1.07985	7.68617e-23	up
ENSMUSG00000027338	Prnd	0.0884893	-3.49835	2.24527e-06	down
ENSMUSG00000027357	Crls1	0.362289	-1.46479	5.25185e-24	down
ENSMUSG00000027379	Bub1	2.33763	1.22504	2.07573e-20	up
ENSMUSG00000027386	Fbln7	0.362676	-1.46325	1.08804e-05	down
ENSMUSG00000027387	Zc3h8	0.251328	-1.99236	2.93695e-13	down
ENSMUSG00000027405	Nop56	0.368068	-1.44196	1.792e-56	down
ENSMUSG00000027438	Napb	0.232717	-2.10335	4.50884e-16	down
ENSMUSG00000027510	Rbm38	0.424333	-1.23673	5.47835e-10	down
ENSMUSG00000027514	Zbp1	0.195343	-2.35592	7.32886e-12	down
ENSMUSG00000027536	Chmp4c	2.82694	1.49924	3.7947e-06	up
ENSMUSG00000027544	Nfatc2	8.27483	3.04873	2.54598e-07	up
ENSMUSG00000027562	Car2	2.22568	1.15425	1.0044e-06	up
ENSMUSG00000027602	Map1lc3a	0.464105	-1.10748	6.74895e-08	down
ENSMUSG00000027605	Acss2	3.12944	1.64591	2.79719e-20	up
ENSMUSG00000027620	Rbm39	0.431969	-1.211	3.12533e-25	down
ENSMUSG00000027654	Fam83d	2.46315	1.3005	3.51051e-27	up
ENSMUSG00000027656	Ccn5	0.399708	-1.32298	2.49505e-11	down
ENSMUSG00000027715	Ccna2	2.09187	1.0648	1.58237e-29	up
ENSMUSG00000027722	Spata5	0.443102	-1.17429	2.05687e-14	down
ENSMUSG00000027737	Slc7a11	0.193178	-2.37199	3.71051e-35	down
ENSMUSG00000027750	Postn	0.386766	-1.37047	3.86675e-22	down
ENSMUSG00000027800	Tm4sf1	2.2697	1.1825	1.70316e-22	up
ENSMUSG00000027811	4930579G24Rik	2.80862	1.48986	3.75264e-20	up
ENSMUSG00000027820	Mme	2.69627	1.43097	1.82011e-08	up
ENSMUSG00000027827	Kcnab1	2.39557	1.26037	5.33361e-06	up
ENSMUSG00000027832	Ptx3	0.101749	-3.29692	2.2011e-134	down
ENSMUSG00000027843	Ptpn22	0.460467	-1.11883	3.24153e-11	down
ENSMUSG00000027859	Ngf	0.401461	-1.31667	4.54315e-11	down
ENSMUSG00000027886	1700013F07Rik	0.0190939	-5.71074	4.60797e-07	down
ENSMUSG00000027901	Dennd2d	0.0853475	-3.55051	3.56509e-36	down
ENSMUSG00000027907	S100a11	2.06322	1.0449	3.14639e-09	up
ENSMUSG00000027939	Nup210l	3.20698	1.68122	0.00776759	up
ENSMUSG00000027942	4933434E20Rik	0.494999	-1.0145	6.49622e-07	down
ENSMUSG00000027944	Hax1	0.366403	-1.4485	4.20706e-21	down
ENSMUSG00000027952	Pmvk	2.02694	1.0193	5.73359e-13	up
ENSMUSG00000027971	Ndst4	0.239451	-2.06219	2.82704e-24	down
ENSMUSG00000027978	Prss12	0.138595	-2.85105	1.28422e-07	down
ENSMUSG00000027997	Casp6	2.11113	1.07801	1.53823e-16	up
ENSMUSG00000027999	Pla2g12a	0.455884	-1.13326	1.58206e-11	down
ENSMUSG00000028010	Gar1	0.407636	-1.29465	8.10882e-15	down
ENSMUSG00000028017	Egf	0.322596	-1.6322	0.000893259	down
ENSMUSG00000028032	Papss1	2.33752	1.22498	3.11096e-35	up
ENSMUSG00000028037	Ifi44	0.00610344	-7.35616	5.03015e-12	down
ENSMUSG00000028059	Arhgef2	0.461356	-1.11605	4.95589e-21	down
ENSMUSG00000028068	Iqgap3	2.15138	1.10526	4.40519e-27	up
ENSMUSG00000028080	Lrba	2.21259	1.14574	1.47357e-06	up
ENSMUSG00000028093	Acp6	0.376229	-1.41032	9.94814e-17	down
ENSMUSG00000028125	Abca4	0.0491649	-4.34623	4.1014e-38	down
ENSMUSG00000028132	Tlcd4	0.153413	-2.70451	0.000129518	down
ENSMUSG00000028145	Them4	0.272105	-1.87776	1.18193e-21	down
ENSMUSG00000028150	Rorc	0.493086	-1.02009	4.36942e-05	down
ENSMUSG00000028161	Ppp3ca	0.460674	-1.11818	6.15081e-21	down
ENSMUSG00000028179	Cth	0.0698976	-3.83861	5.13471e-208	down
ENSMUSG00000028212	Ccne2	2.47893	1.30972	3.84386e-15	up
ENSMUSG00000028217	Cdh17	6.14497	2.61941	6.24079e-07	up
ENSMUSG00000028261	Ndufaf4	0.429286	-1.21999	2.34621e-21	down
ENSMUSG00000028266	Lmo4	0.462845	-1.1114	9.30837e-18	down
ENSMUSG00000028278	Rragd	0.380535	-1.3939	2.49834e-05	down
ENSMUSG00000028300	C9orf72	0.426155	-1.23055	2.65616e-19	down
ENSMUSG00000028339	Col15a1	0.0284666	-5.13459	0.00335646	down
ENSMUSG00000028347	Tmeff1	0.44492	-1.16838	2.75365e-18	down
ENSMUSG00000028360	Slc44a5	4.26967	2.09412	0.000607898	up
ENSMUSG00000028410	Dnaja1	2.25535	1.17335	1.75419e-34	up
ENSMUSG00000028438	Kif24	3.27345	1.71081	4.27031e-07	up
ENSMUSG00000028453	Fancg	2.42091	1.27555	7.65591e-09	up
ENSMUSG00000028461	Ccdc107	0.37676	-1.40828	2.42192e-10	down
ENSMUSG00000028470	Hint2	0.486137	-1.04056	2.56139e-05	down
ENSMUSG00000028494	Plin2	0.324256	-1.62479	1.1192e-56	down
ENSMUSG00000028539	Artn	0.289272	-1.7895	7.23594e-06	down
ENSMUSG00000028542	Slc6a9	0.132483	-2.91612	1.85309e-141	down
ENSMUSG00000028551	Cdkn2c	2.84327	1.50755	1.96517e-28	up
ENSMUSG00000028557	Rnf11	0.474435	-1.07572	9.63698e-27	down
ENSMUSG00000028587	Orc1	3.12394	1.64337	1.2892e-13	up
ENSMUSG00000028613	Lrp8	3.79506	1.92412	5.25139e-22	up
ENSMUSG00000028647	Mycbp	2.30419	1.20426	4.60895e-08	up
ENSMUSG00000028654	Mycl	0.345279	-1.53416	2.77939e-07	down
ENSMUSG00000028671	Gale	6.08273	2.60472	5.11672e-41	up
ENSMUSG00000028678	Kif2c	2.15184	1.10557	1.0546e-19	up
ENSMUSG00000028680	Plk3	0.261646	-1.93431	6.35316e-22	down
ENSMUSG00000028683	Eif2b3	0.306487	-1.7061	1.69828e-49	down
ENSMUSG00000028696	Ipp	2.04192	1.02993	3.33235e-06	up
ENSMUSG00000028698	Pik3r3	2.4737	1.30667	1.43776e-07	up
ENSMUSG00000028702	Rad54l	3.6748	1.87766	3.08287e-26	up
ENSMUSG00000028708	Mknk1	0.399939	-1.32215	1.4214e-18	down
ENSMUSG00000028713	Cyp4b1	0.00886674	-6.81738	3.45063e-07	down
ENSMUSG00000028718	Stil	2.11862	1.08313	4.79379e-07	up
ENSMUSG00000028737	Aldh4a1	2.21337	1.14624	3.30778e-11	up
ENSMUSG00000028751	Pla2g2e	0.0363844	-4.78054	1.52929e-51	down
ENSMUSG00000028766	Alpl	0.0112866	-6.46925	2.54339e-06	down
ENSMUSG00000028780	Sema3c	0.351057	-1.51022	2.46017e-07	down
ENSMUSG00000028811	Yars	0.325431	-1.61958	6.62348e-66	down
ENSMUSG00000028834	Trim63	0.1736	-2.52616	0.0051348	down
ENSMUSG00000028838	Extl1	0.0187109	-5.73998	8.71206e-74	down
ENSMUSG00000028840	Zfp593	0.361501	-1.46793	4.05423e-16	down
ENSMUSG00000028889	Yrdc	0.345682	-1.53248	2.24241e-19	down
ENSMUSG00000028893	Sesn2	0.291229	-1.77978	1.65878e-46	down
ENSMUSG00000028909	Ptpru	0.0634128	-3.97908	2.18175e-13	down
ENSMUSG00000028919	Arhgef19	2.02289	1.01642	3.54558e-15	up
ENSMUSG00000028923	Necap2	0.451468	-1.1473	1.83176e-13	down
ENSMUSG00000028944	Prkag2	2.16076	1.11154	1.67534e-08	up
ENSMUSG00000028945	Rheb	0.433545	-1.20575	4.27081e-19	down
ENSMUSG00000028957	Per3	2.00682	1.00491	2.16183e-08	up
ENSMUSG00000028967	Errfi1	2.10245	1.07207	1.67696e-15	up
ENSMUSG00000028970	Abcb1b	0.471597	-1.08437	8.83246e-20	down
ENSMUSG00000028972	Car6	0.00541031	-7.53007	3.82959e-114	down
ENSMUSG00000028982	Slc25a33	0.147986	-2.75647	1.2702e-42	down
ENSMUSG00000029027	Dffb	2.46176	1.29969	0.000161116	up
ENSMUSG00000029060	Mib2	0.352162	-1.50569	1.60515e-16	down
ENSMUSG00000029088	Kcnip4	0.0916699	-3.44741	7.05425e-06	down
ENSMUSG00000029092	D5Ertd615e	0.262278	-1.93083	0.00243167	down
ENSMUSG00000029096	Htra3	2.43751	1.28541	1.8402e-10	up
ENSMUSG00000029108	Pcdh7	2.82417	1.49783	5.29838e-10	up
ENSMUSG00000029167	Ppargc1a	0.360857	-1.4705	0.000880182	down
ENSMUSG00000029185	Fam114a1	2.04952	1.03528	1.28407e-15	up
ENSMUSG00000029217	Tec	2.67364	1.4188	2.20786e-07	up
ENSMUSG00000029231	Pdgfra	2.2878	1.19396	2.03399e-06	up
ENSMUSG00000029275	Gfi1	0.0811685	-3.62294	2.50334e-06	down
ENSMUSG00000029279	Brdt	0.338539	-1.5626	1.50144e-05	down
ENSMUSG00000029283	Cdc7	3.31787	1.73026	3.49284e-14	up
ENSMUSG00000029313	Aff1	0.40516	-1.30344	3.60214e-06	down
ENSMUSG00000029314	Gpat3	0.180051	-2.47352	3.04161e-52	down
ENSMUSG00000029366	Dck	2.0411	1.02935	8.33176e-12	up
ENSMUSG00000029371	Cxcl5	0.481916	-1.05315	1.76335e-32	down
ENSMUSG00000029372	Ppbp	0.334955	-1.57796	9.16418e-07	down
ENSMUSG00000029378	Areg	0.27815	-1.84607	7.04307e-26	down
ENSMUSG00000029379	Cxcl3	0.0216551	-5.52915	0.000575132	down
ENSMUSG00000029380	Cxcl1	0.492181	-1.02274	1.34322e-26	down
ENSMUSG00000029385	Ccng2	2.05858	1.04165	1.64467e-16	up
ENSMUSG00000029404	Arl6ip4	2.05764	1.04099	1.11953e-08	up
ENSMUSG00000029413	Naaa	0.476331	-1.06996	5.30078e-12	down
ENSMUSG00000029415	Sdad1	0.494185	-1.01688	3.83841e-06	down
ENSMUSG00000029419	Ajm1	2.28105	1.1897	0.00155821	up
ENSMUSG00000029431	B3gnt4	19.0019	4.24807	0.00746991	up
ENSMUSG00000029442	Wdr66	0.345583	-1.5329	3.15387e-09	down
ENSMUSG00000029446	Psph	0.165835	-2.59218	2.13201e-98	down
ENSMUSG00000029499	Pxmp2	2.30235	1.20311	0.0082725	up
ENSMUSG00000029507	Pus1	0.360022	-1.47384	1.87375e-15	down
ENSMUSG00000029516	Cit	2.41116	1.26973	3.433e-10	up
ENSMUSG00000029544	Cabp1	0.0405035	-4.62581	2.2729e-18	down
ENSMUSG00000029561	Oasl2	0.232201	-2.10655	1.0768e-16	down
ENSMUSG00000029591	Ung	2.73781	1.45302	6.62652e-10	up
ENSMUSG00000029605	Oas1b	0.0724987	-3.7859	0.000943486	down
ENSMUSG00000029638	Glcci1	4.70402	2.23389	0.000282213	up
ENSMUSG00000029641	Rasl11a	0.378114	-1.40311	2.58474e-07	down
ENSMUSG00000029679	Hyal6	0.0255122	-5.29267	0.00342152	down
ENSMUSG00000029720	Gm20605	2.54406	1.34713	0.000439965	up
ENSMUSG00000029722	Agfg2	2.08132	1.0575	2.85776e-14	up
ENSMUSG00000029752	Asns	0.230217	-2.11893	8.17647e-119	down
ENSMUSG00000029777	Gars	0.340707	-1.5534	6.13746e-62	down
ENSMUSG00000029797	Sspo	0.0103972	-6.58767	6.06455e-33	down
ENSMUSG00000029804	Herc3	3.41639	1.77247	6.14147e-32	up
ENSMUSG00000029816	Gpnmb	0.239311	-2.06304	7.10028e-52	down
ENSMUSG00000029822	Osbpl3	2.26767	1.18121	8.90875e-15	up
ENSMUSG00000029826	Zc3hav1	0.364825	-1.45472	4.16208e-26	down
ENSMUSG00000029851	Tcaf2	2.67726	1.42076	1.33632e-07	up
ENSMUSG00000029860	Zyx	0.430193	-1.21694	1.2897e-15	down
ENSMUSG00000029882	2210010C04Rik	0.349278	-1.51755	6.2636e-06	down
ENSMUSG00000029915	Clec5a	0.154691	-2.69254	0.00839815	down
ENSMUSG00000029993	Nfu1	0.351024	-1.51036	1.75924e-20	down
ENSMUSG00000030000	Add2	2.46415	1.30109	2.44682e-07	up
ENSMUSG00000030004	Nat8	0.0156434	-5.9983	3.83529e-05	down
ENSMUSG00000030008	Pradc1	2.27607	1.18654	4.47451e-08	up
ENSMUSG00000030087	Klf15	0.0596622	-4.06704	4.47007e-19	down
ENSMUSG00000030107	Usp18	0.0948556	-3.39812	3.35793e-17	down
ENSMUSG00000030157	Clec2d	0.294213	-1.76507	1.86405e-20	down
ENSMUSG00000030208	Emp1	2.08966	1.06327	2.61163e-17	up
ENSMUSG00000030264	Thumpd3	0.496951	-1.00882	6.42065e-16	down
ENSMUSG00000030268	Bcat1	0.270482	-1.8864	8.26188e-101	down
ENSMUSG00000030309	Caprin2	2.36563	1.24223	5.40991e-08	up
ENSMUSG00000030345	Dyrk4	0.0114626	-6.44692	1.36997e-30	down
ENSMUSG00000030347	D6Wsu163e	0.377535	-1.40532	8.28967e-35	down
ENSMUSG00000030351	Tspan11	2.0643	1.04565	0.000148577	up
ENSMUSG00000030483	Cyp2b10	0.0117643	-6.40944	4.13049e-06	down
ENSMUSG00000030499	Kctd15	0.391664	-1.35231	1.23889e-14	down
ENSMUSG00000030505	Prmt3	0.378387	-1.40207	2.07105e-40	down
ENSMUSG00000030521	Mphosph10	0.364783	-1.45489	1.55387e-40	down
ENSMUSG00000030584	Dpf1	3.88079	1.95635	6.60029e-09	up
ENSMUSG00000030591	Psmd8	0.482101	-1.05259	6.37622e-15	down
ENSMUSG00000030615	Tmem126a	0.396561	-1.33439	4.62662e-11	down
ENSMUSG00000030621	Me3	0.349269	-1.51759	8.01022e-11	down
ENSMUSG00000030677	Kif22	2.26456	1.17923	1.98698e-23	up
ENSMUSG00000030717	Nupr1	0.0824797	-3.59982	1.44155e-90	down
ENSMUSG00000030729	Pgm2l1	3.27689	1.71233	4.92212e-07	up
ENSMUSG00000030745	Il21r	0.0273798	-5.19074	1.04336e-05	down
ENSMUSG00000030747	Dgat2	0.129491	-2.94908	4.88853e-84	down
ENSMUSG00000030772	Dkk3	2.52197	1.33455	4.09218e-06	up
ENSMUSG00000030785	Cox6a2	0.0097629	-6.67847	2.44658e-26	down
ENSMUSG00000030827	Fgf21	0.00754306	-7.05063	2.88549e-121	down
ENSMUSG00000030854	Ptpn5	0.213952	-2.22464	0.000849509	down
ENSMUSG00000030867	Plk1	2.5842	1.36972	2.16171e-24	up
ENSMUSG00000030880	Polr3e	0.491228	-1.02553	1.59771e-17	down
ENSMUSG00000030921	Trim30a	0.459201	-1.1228	4.78747e-05	down
ENSMUSG00000030978	Rrm1	2.04503	1.03212	3.71798e-09	up
ENSMUSG00000030979	Uros	0.483617	-1.04806	2.59096e-08	down
ENSMUSG00000031004	Mki67	4.09375	2.03342	3.98927e-15	up
ENSMUSG00000031026	Trim66	0.14314	-2.8045	7.92122e-11	down
ENSMUSG00000031070	Mrgprf	2.8165	1.4939	5.19029e-14	up
ENSMUSG00000031129	Slc9a9	0.483343	-1.04888	8.00517e-15	down
ENSMUSG00000031133	Arhgef6	0.400501	-1.32012	0.0048162	down
ENSMUSG00000031134	Rbmx	2.03878	1.0277	4.22833e-12	up
ENSMUSG00000031155	Pim2	2.59231	1.37424	4.29487e-06	up
ENSMUSG00000031161	Hdac6	2.17953	1.12401	1.44001e-17	up
ENSMUSG00000031202	Rab39b	0.0964204	-3.37452	6.24354e-68	down
ENSMUSG00000031227	Magee1	2.72965	1.44872	2.26802e-17	up
ENSMUSG00000031262	Cenpi	2.00582	1.00419	2.23067e-11	up
ENSMUSG00000031289	Il13ra2	0.415328	-1.26768	0.000464985	down
ENSMUSG00000031297	Slc7a3	0.070899	-3.81809	8.37998e-15	down
ENSMUSG00000031314	Taf1	2.58278	1.36892	3.44724e-06	up
ENSMUSG00000031337	Mtm1	0.0901767	-3.4711	4.34319e-60	down
ENSMUSG00000031342	Gpm6b	0.447496	-1.16005	0.0016191	down
ENSMUSG00000031349	Nsdhl	3.43611	1.78078	6.7572e-52	up
ENSMUSG00000031378	Abcd1	2.22752	1.15544	1.56298e-17	up
ENSMUSG00000031380	Vegfd	2.55549	1.3536	1.73324e-17	up
ENSMUSG00000031387	Renbp	0.474038	-1.07692	3.139e-15	down
ENSMUSG00000031389	Arhgap4	0.315377	-1.66485	0.00471741	down
ENSMUSG00000031410	Nxf7	0.096305	-3.37625	8.60759e-14	down
ENSMUSG00000031431	Tsc22d3	0.361749	-1.46694	2.61059e-29	down
ENSMUSG00000031442	Mcf2l	2.01472	1.01058	1.18282e-07	up
ENSMUSG00000031461	Myom2	0.0437789	-4.51362	1.09766e-52	down
ENSMUSG00000031465	Angpt2	5.30059	2.40615	7.03376e-09	up
ENSMUSG00000031490	Eif4ebp1	0.255925	-1.9662	8.85975e-25	down
ENSMUSG00000031493	Ggn	3.09053	1.62785	0.00022837	up
ENSMUSG00000031506	Ptpn7	2.28982	1.19523	0.00923192	up
ENSMUSG00000031513	Leprotl1	0.301951	-1.72761	3.85061e-46	down
ENSMUSG00000031519	Asb5	0.488588	-1.03331	2.48546e-28	down
ENSMUSG00000031533	Mrps31	0.481131	-1.0555	1.55208e-12	down
ENSMUSG00000031534	Smim19	0.461193	-1.11656	1.12262e-10	down
ENSMUSG00000031561	Tenm3	2.52906	1.3386	3.72742e-06	up
ENSMUSG00000031578	Mak16	0.477617	-1.06607	1.29083e-20	down
ENSMUSG00000031584	Gsr	2.55302	1.35221	2.45167e-24	up
ENSMUSG00000031586	Rbpms	0.400146	-1.3214	7.98249e-11	down
ENSMUSG00000031604	Msmo1	2.44773	1.29144	3.01227e-32	up
ENSMUSG00000031629	Cenpu	2.02809	1.02012	5.26294e-06	up
ENSMUSG00000031647	Mfap3l	3.95801	1.98478	4.39612e-18	up
ENSMUSG00000031654	Cbln1	18.2053	4.18628	0.000965545	up
ENSMUSG00000031700	Gpt2	0.158196	-2.66021	1.05742e-90	down
ENSMUSG00000031762	Mt2	0.359845	-1.47455	1.32133e-14	down
ENSMUSG00000031770	Herpud1	0.253774	-1.97838	3.14333e-93	down
ENSMUSG00000031781	Ciapin1	0.444359	-1.1702	2.37159e-15	down
ENSMUSG00000031787	Katnb1	2.35696	1.23693	8.81865e-12	up
ENSMUSG00000031824	6430548M08Rik	2.14493	1.10093	2.48263e-07	up
ENSMUSG00000031825	Crispld2	0.151337	-2.72416	0.000340643	down
ENSMUSG00000031906	Smpd3	0.321049	-1.63914	0.0010075	down
ENSMUSG00000031927	1700012B09Rik	3.66943	1.87556	5.04204e-07	up
ENSMUSG00000031960	Aars	0.430555	-1.21573	1.21664e-41	down
ENSMUSG00000031971	Ccsap	2.12593	1.08809	4.78343e-06	up
ENSMUSG00000031982	Arv1	0.444805	-1.16876	6.91641e-10	down
ENSMUSG00000032009	Sesn3	2.64987	1.40592	2.27759e-08	up
ENSMUSG00000032010	Usp2	0.424236	-1.23706	0.000797088	down
ENSMUSG00000032018	Sc5d	2.66696	1.4152	1.2429e-32	up
ENSMUSG00000032036	Kirrel3	3.24566	1.69851	1.20116e-32	up
ENSMUSG00000032064	Dixdc1	2.41042	1.26929	3.60566e-15	up
ENSMUSG00000032086	Bace1	2.2088	1.14326	8.59142e-11	up
ENSMUSG00000032118	Fez1	0.244258	-2.03353	2.89886e-13	down
ENSMUSG00000032135	Mcam	0.43789	-1.19136	0.00408826	down
ENSMUSG00000032193	Ldlr	4.85534	2.27957	5.08017e-58	up
ENSMUSG00000032202	Rab27a	3.30203	1.72335	3.42217e-05	up
ENSMUSG00000032204	Aqp9	0.0113791	-6.45747	5.22373e-07	down
ENSMUSG00000032218	Ccnb2	2.25025	1.17009	3.71187e-15	up
ENSMUSG00000032221	Mns1	5.41753	2.43764	7.25399e-17	up
ENSMUSG00000032226	Gcnt3	3.78177	1.91906	0.00190415	up
ENSMUSG00000032238	Rora	0.307202	-1.70274	0.000153146	down
ENSMUSG00000032252	Glce	0.328796	-1.60474	4.26768e-13	down
ENSMUSG00000032254	Kif23	2.28955	1.19507	1.2409e-16	up
ENSMUSG00000032271	Nnmt	0.420757	-1.24894	1.23933e-16	down
ENSMUSG00000032327	Stra6	2.80123	1.48606	0.000256124	up
ENSMUSG00000032375	Aph1b	2.26964	1.18246	4.2802e-07	up
ENSMUSG00000032415	Ube2cbp	0.488822	-1.03262	6.28906e-07	down
ENSMUSG00000032435	Dync1li1	0.442166	-1.17734	1.00629e-35	down
ENSMUSG00000032487	Ptgs2	0.214398	-2.22164	3.39774e-26	down
ENSMUSG00000032511	Scn5a	3.48947	1.80301	9.67537e-24	up
ENSMUSG00000032526	Ss18l2	0.341472	-1.55016	1.20459e-09	down
ENSMUSG00000032532	Cck	2.01099	1.0079	1.91925e-05	up
ENSMUSG00000032555	Topbp1	2.61202	1.38516	5.30691e-12	up
ENSMUSG00000032558	Nphp3	2.13326	1.09306	3.70142e-06	up
ENSMUSG00000032591	Mst1	0.197522	-2.33992	0.00155603	down
ENSMUSG00000032607	Amt	2.54646	1.34849	0.00160331	up
ENSMUSG00000032657	Fam189b	2.03486	1.02493	9.89691e-11	up
ENSMUSG00000032661	Oas3	0.106586	-3.2299	0.00450552	down
ENSMUSG00000032690	Oas2	0.127718	-2.96897	6.28322e-05	down
ENSMUSG00000032715	Trib3	0.069303	-3.85094	4.04253e-206	down
ENSMUSG00000032724	Abtb2	0.456981	-1.12979	2.36068e-17	down
ENSMUSG00000032776	Mctp2	2.4601	1.29872	9.47636e-05	up
ENSMUSG00000032796	Lama1	0.0841279	-3.57127	1.69873e-42	down
ENSMUSG00000032815	Fanca	3.02299	1.59597	4.69556e-18	up
ENSMUSG00000032826	Ank2	0.183647	-2.44499	1.64845e-18	down
ENSMUSG00000032834	Pwp2	0.43796	-1.19113	7.86577e-21	down
ENSMUSG00000032840	2410131K14Rik	0.444003	-1.17136	5.15984e-17	down
ENSMUSG00000032849	Abcc4	0.400222	-1.32113	1.00559e-13	down
ENSMUSG00000032883	Acsl3	2.18737	1.1292	3.10251e-20	up
ENSMUSG00000032899	Styk1	5.65388	2.49924	1.37516e-10	up
ENSMUSG00000033032	Afap1l1	0.0580804	-4.10581	9.90097e-05	down
ENSMUSG00000033066	Gas7	7.1264	2.83317	4.67196e-09	up
ENSMUSG00000033105	Lss	4.04233	2.01519	9.4604e-61	up
ENSMUSG00000033159	Cnppd1	0.375348	-1.4137	2.80595e-23	down
ENSMUSG00000033207	Mamdc2	0.0289794	-5.10883	2.7254e-22	down
ENSMUSG00000033213	AA467197	0.0347831	-4.84547	3.82878e-27	down
ENSMUSG00000033227	Wnt6	2.64171	1.40147	2.33385e-06	up
ENSMUSG00000033282	Rpgrip1l	2.12365	1.08654	0.000255261	up
ENSMUSG00000033316	Galnt9	15.7034	3.97301	0.000316239	up
ENSMUSG00000033350	Chst2	2.09246	1.0652	2.33167e-12	up
ENSMUSG00000033355	Rtp4	0.214337	-2.22205	3.65581e-09	down
ENSMUSG00000033368	Trim69	0.0236854	-5.39986	0.000860689	down
ENSMUSG00000033379	Atp6v0b	0.473663	-1.07807	2.02246e-11	down
ENSMUSG00000033538	Casp4	0.183472	-2.44636	2.08055e-36	down
ENSMUSG00000033540	Idua	0.483548	-1.04827	6.14078e-06	down
ENSMUSG00000033554	Dph5	0.406068	-1.30021	4.80692e-18	down
ENSMUSG00000033579	Fa2h	0.0399414	-4.64597	4.91156e-14	down
ENSMUSG00000033590	Myo5c	0.10141	-3.30173	1.66971e-06	down
ENSMUSG00000033705	Stard9	2.16139	1.11196	0.000360192	up
ENSMUSG00000033730	Egr3	2.69282	1.42912	4.27675e-09	up
ENSMUSG00000033762	Recql4	0.414592	-1.27024	1.26253e-21	down
ENSMUSG00000033763	Mtss2	0.383556	-1.38249	3.50715e-34	down
ENSMUSG00000033813	Tcea1	0.399979	-1.322	1.89756e-39	down
ENSMUSG00000033863	Klf9	0.35694	-1.48625	5.67694e-19	down
ENSMUSG00000033880	Lgals3bp	0.322685	-1.6318	1.15831e-24	down
ENSMUSG00000033909	Usp36	0.406744	-1.29781	2.08434e-17	down
ENSMUSG00000033918	Parl	0.49381	-1.01797	7.78112e-13	down
ENSMUSG00000033952	Aspm	2.1753	1.12121	4.9984e-05	up
ENSMUSG00000033970	Rfc3	2.17733	1.12256	6.68117e-09	up
ENSMUSG00000034083	Ccdc174	0.492225	-1.02261	3.55887e-08	down
ENSMUSG00000034110	Kctd7	2.39937	1.26266	4.35759e-08	up
ENSMUSG00000034203	Chchd4	0.438318	-1.18995	3.57867e-14	down
ENSMUSG00000034205	Loxl2	2.13544	1.09453	6.69427e-13	up
ENSMUSG00000034206	Polq	2.19386	1.13347	8.47346e-05	up
ENSMUSG00000034295	Fhod3	2.53841	1.34392	6.94201e-12	up
ENSMUSG00000034311	Kif4	2.17928	1.12385	2.47449e-16	up
ENSMUSG00000034320	Slc26a2	2.24139	1.16439	5.15845e-05	up
ENSMUSG00000034321	Exosc1	0.422206	-1.24398	1.49764e-11	down
ENSMUSG00000034329	Brip1	2.39589	1.26056	4.88386e-06	up
ENSMUSG00000034333	Zbed4	2.09856	1.0694	8.98273e-07	up
ENSMUSG00000034413	Neurl1b	2.85122	1.51158	5.77046e-09	up
ENSMUSG00000034457	Eda2r	0.447504	-1.16003	3.16593e-08	down
ENSMUSG00000034459	Ifit1	0.170013	-2.55628	7.56369e-29	down
ENSMUSG00000034522	Zfp395	2.04604	1.03284	1.32599e-12	up
ENSMUSG00000034570	Inpp5j	0.095135	-3.39388	3.04623e-09	down
ENSMUSG00000034579	Pla2g3	16.5953	4.0527	2.22327e-05	up
ENSMUSG00000034586	Hid1	0.420822	-1.24872	3.03413e-31	down
ENSMUSG00000034601	2700049A03Rik	2.11505	1.08069	4.22238e-08	up
ENSMUSG00000034667	Xpot	0.424244	-1.23703	1.24279e-15	down
ENSMUSG00000034731	Dgkh	0.402737	-1.31209	5.81421e-06	down
ENSMUSG00000034818	Celf5	2.18721	1.12909	0.000896388	up
ENSMUSG00000034855	Cxcl10	0.0735327	-3.76547	1.66933e-39	down
ENSMUSG00000034926	Dhcr24	6.34089	2.66468	3.68236e-136	up
ENSMUSG00000035024	Ncapd3	2.17904	1.12369	2.00638e-11	up
ENSMUSG00000035042	Ccl5	0.139433	-2.84236	3.33918e-22	down
ENSMUSG00000035049	Rrp12	0.439695	-1.18543	1.05632e-10	down
ENSMUSG00000035062	Zc4h2	2.49813	1.32085	7.10777e-12	up
ENSMUSG00000035085	1700020L24Rik	0.365509	-1.45202	2.39634e-05	down
ENSMUSG00000035198	Tubg1	2.12255	1.0858	1.58498e-09	up
ENSMUSG00000035208	Slfn8	5.58875	2.48252	2.42482e-07	up
ENSMUSG00000035234	Abraxas1	0.486784	-1.03865	2.36158e-13	down
ENSMUSG00000035246	Pcyt1b	4.20339	2.07155	2.89061e-29	up
ENSMUSG00000035365	Parpbp	2.07659	1.05421	2.13096e-14	up
ENSMUSG00000035399	Oser1	0.457045	-1.12959	1.47915e-23	down
ENSMUSG00000035439	Haus8	2.01737	1.01248	1.96742e-13	up
ENSMUSG00000035443	Thyn1	0.429879	-1.218	5.34359e-15	down
ENSMUSG00000035504	Reep6	0.122871	-3.02479	6.73451e-58	down
ENSMUSG00000035513	Ntng2	0.225161	-2.15097	1.6601e-14	down
ENSMUSG00000035530	Eif1	0.344715	-1.53653	6.92011e-19	down
ENSMUSG00000035615	Frmpd1	4.98861	2.31864	8.54479e-06	up
ENSMUSG00000035683	Melk	3.91361	1.9685	7.4629e-52	up
ENSMUSG00000035692	Isg15	0.21584	-2.21196	2.18724e-20	down
ENSMUSG00000035697	Arhgap45	3.49879	1.80686	2.40651e-07	up
ENSMUSG00000035842	Ddx11	2.31191	1.20908	1.65672e-20	up
ENSMUSG00000035873	Pawr	0.422692	-1.24232	0.00981114	down
ENSMUSG00000035916	Ptprq	3.73017	1.89924	0.00691151	up
ENSMUSG00000036022	Fam122b	4.16194	2.05726	2.23572e-25	up
ENSMUSG00000036086	Zranb3	2.06291	1.04468	6.21103e-07	up
ENSMUSG00000036098	Myrf	0.269948	-1.88924	2.22154e-07	down
ENSMUSG00000036278	Macrod1	0.304639	-1.71483	2.65089e-13	down
ENSMUSG00000036390	Gadd45a	0.0914879	-3.45028	2.74419e-207	down
ENSMUSG00000036403	Cep135	2.21138	1.14495	0.000454948	up
ENSMUSG00000036480	Prss56	0.0595445	-4.06989	1.1425e-05	down
ENSMUSG00000036501	Fam13b	0.419416	-1.25355	1.23332e-07	down
ENSMUSG00000036534	Slc38a7	0.229226	-2.12516	7.47832e-75	down
ENSMUSG00000036565	Ttyh3	2.12691	1.08876	1.53989e-21	up
ENSMUSG00000036661	Dennd3	3.23743	1.69485	2.21122e-15	up
ENSMUSG00000036693	Nop14	0.302737	-1.72386	1.70289e-44	down
ENSMUSG00000036752	Tubb4b	2.89414	1.53314	6.09918e-36	up
ENSMUSG00000036766	Dner	0.191509	-2.38451	0.00110213	down
ENSMUSG00000036768	Kif15	2.53582	1.34245	3.08106e-10	up
ENSMUSG00000036779	Tent4b	0.474384	-1.07587	2.2774e-08	down
ENSMUSG00000036875	Dna2	5.90335	2.56153	7.47751e-29	up
ENSMUSG00000036882	Arhgap33	0.197674	-2.3388	9.14523e-39	down
ENSMUSG00000036902	Neto2	0.332339	-1.58927	0.000558061	down
ENSMUSG00000036938	Try5	0.00117814	-9.72928	5.24028e-16	down
ENSMUSG00000036960	Clca2	4.10898	2.03878	0.000742427	up
ENSMUSG00000037010	Apln	2.39033	1.25721	6.7694e-21	up
ENSMUSG00000037211	Spry1	0.490223	-1.02849	0.00294451	down
ENSMUSG00000037235	Mxd4	2.08676	1.06126	4.30034e-18	up
ENSMUSG00000037254	Itih2	0.168971	-2.56515	6.008e-17	down
ENSMUSG00000037318	Traf3ip3	0.0134205	-6.21942	7.98519e-12	down
ENSMUSG00000037364	Srrt	2.40833	1.26803	3.97853e-44	up
ENSMUSG00000037408	Cnnm4	0.273319	-1.87134	2.8192e-35	down
ENSMUSG00000037419	Endod1	2.14824	1.10316	2.59051e-12	up
ENSMUSG00000037426	Depdc5	2.19938	1.1371	3.47412e-11	up
ENSMUSG00000037428	Vgf	0.0819308	-3.60945	8.27696e-07	down
ENSMUSG00000037447	Arid5a	0.207868	-2.26626	6.82465e-62	down
ENSMUSG00000037466	Tedc1	2.76809	1.46889	1.6007e-18	up
ENSMUSG00000037541	Shank2	3.6917	1.88428	1.25523e-08	up
ENSMUSG00000037552	Plekhg2	2.15735	1.10926	2.4431e-22	up
ENSMUSG00000037572	Wdhd1	2.15798	1.10968	5.26298e-08	up
ENSMUSG00000037580	Gch1	0.153564	-2.70308	2.15721e-59	down
ENSMUSG00000037594	Clba1	0.421055	-1.24792	2.15376e-16	down
ENSMUSG00000037605	Adgrl3	2.41152	1.26994	3.37495e-08	up
ENSMUSG00000037709	Fam13a	5.08661	2.3467	0.00214769	up
ENSMUSG00000037722	Gnpnat1	0.216366	-2.20845	3.35891e-55	down
ENSMUSG00000037725	Ckap2	2.5438	1.34699	3.19896e-34	up
ENSMUSG00000037820	Tgm2	0.444743	-1.16896	1.76173e-25	down
ENSMUSG00000037868	Egr2	2.09811	1.06909	8.15426e-07	up
ENSMUSG00000037887	Dusp8	0.39882	-1.32619	3.6519e-10	down
ENSMUSG00000037890	Wdr19	2.11499	1.08065	1.18445e-09	up
ENSMUSG00000037921	Ddx60	0.177786	-2.49179	0.0069343	down
ENSMUSG00000037940	Inpp4b	0.222754	-2.16648	0.00180358	down
ENSMUSG00000037999	Arap2	0.103148	-3.27722	0.00507106	down
ENSMUSG00000038046	Mrm3	0.434952	-1.20107	5.63409e-14	down
ENSMUSG00000038059	Smim3	0.467591	-1.09668	1.71031e-20	down
ENSMUSG00000038074	Fkbp14	3.52556	1.81785	2.00251e-30	up
ENSMUSG00000038094	Atp13a4	0.00960775	-6.70159	1.27897e-06	down
ENSMUSG00000038150	Ormdl3	0.420903	-1.24844	8.85562e-20	down
ENSMUSG00000038168	P3h2	0.39245	-1.34942	0.00153388	down
ENSMUSG00000038178	Slc43a2	2.09664	1.06808	6.61218e-13	up
ENSMUSG00000038235	F11r	0.28494	-1.81127	1.18358e-19	down
ENSMUSG00000038241	Cep250	2.19054	1.13129	1.00801e-16	up
ENSMUSG00000038252	Ncapd2	3.06902	1.61778	3.84092e-43	up
ENSMUSG00000038257	Glra3	11.6837	3.54643	7.82917e-05	up
ENSMUSG00000038264	Sema7a	2.15816	1.1098	6.87378e-20	up
ENSMUSG00000038295	Atg9b	2.14196	1.09893	2.00075e-05	up
ENSMUSG00000038327	Serpinb9f	0.125873	-2.98996	0.00378202	down
ENSMUSG00000038332	Sesn1	2.63447	1.39751	2.88124e-24	up
ENSMUSG00000038335	Tsr1	0.491866	-1.02366	7.95388e-09	down
ENSMUSG00000038379	Ttk	2	1	1.00676e-12	up
ENSMUSG00000038393	Txnip	0.148478	-2.75168	3.69084e-82	down
ENSMUSG00000038496	Slc19a3	0.0315185	-4.98766	0.00325022	down
ENSMUSG00000038508	Gdf15	0.0752715	-3.73175	1.56626e-81	down
ENSMUSG00000038539	Atf5	0.255615	-1.96795	1.61093e-30	down
ENSMUSG00000038550	Ciart	0.150911	-2.72823	6.4581e-37	down
ENSMUSG00000038605	Samd10	3.46242	1.79178	0.000519801	up
ENSMUSG00000038615	Nfe2l1	0.364872	-1.45454	3.35991e-30	down
ENSMUSG00000038618	Rassf7	2.66672	1.41507	1.82414e-12	up
ENSMUSG00000038637	Lrrc56	2.89129	1.53171	0.00704782	up
ENSMUSG00000038644	Pold1	2.5919	1.37401	4.36449e-26	up
ENSMUSG00000038671	Arfrp1	0.439212	-1.18701	5.6141e-23	down
ENSMUSG00000038742	Angptl6	0.0411922	-4.60148	3.35562e-63	down
ENSMUSG00000038754	Elovl3	0.140234	-2.8341	1.38954e-07	down
ENSMUSG00000038780	Smurf1	0.424813	-1.2351	1.59939e-30	down
ENSMUSG00000038816	Ctnnal1	3.60063	1.84825	7.07831e-50	up
ENSMUSG00000038900	Rpl12	0.210713	-2.24665	1.82449e-34	down
ENSMUSG00000038910	Plcl2	0.251131	-1.99349	1.57257e-44	down
ENSMUSG00000038963	Slco4a1	6.64582	2.73245	7.33593e-11	up
ENSMUSG00000039031	Arhgap18	2.89548	1.5338	1.12525e-24	up
ENSMUSG00000039050	Osbpl2	0.353052	-1.50205	9.91927e-39	down
ENSMUSG00000039055	Eme1	3.76895	1.91416	4.20492e-24	up
ENSMUSG00000039058	Ak5	0.39106	-1.35454	2.3103e-12	down
ENSMUSG00000039105	Atp6v1g1	0.380553	-1.39383	1.14928e-23	down
ENSMUSG00000039158	Akna	0.288462	-1.79355	8.93036e-31	down
ENSMUSG00000039182	AW209491	0.474623	-1.07515	4.40604e-15	down
ENSMUSG00000039187	Fanci	3.14085	1.65116	3.76302e-14	up
ENSMUSG00000039191	Rbpj	0.267647	-1.9016	5.16692e-37	down
ENSMUSG00000039231	Suv39h1	2.42821	1.27989	1.01604e-27	up
ENSMUSG00000039236	Isg20	0.463495	-1.10938	4.00598e-08	down
ENSMUSG00000039345	Mettl22	0.403098	-1.3108	8.12167e-11	down
ENSMUSG00000039382	Wdr45	0.492382	-1.02215	1.89102e-16	down
ENSMUSG00000039396	Neil3	2.74426	1.45642	3.00578e-20	up
ENSMUSG00000039457	Ppl	6.6225	2.72738	2.06929e-11	up
ENSMUSG00000039474	Wfs1	0.334893	-1.57823	3.88287e-33	down
ENSMUSG00000039485	Tspyl4	0.359483	-1.476	3.08923e-21	down
ENSMUSG00000039512	Uhrf1bp1	0.419198	-1.2543	2.01641e-07	down
ENSMUSG00000039518	Cdsn	0.0173045	-5.85271	9.81971e-280	down
ENSMUSG00000039568	Ubald1	0.405069	-1.30376	1.40472e-11	down
ENSMUSG00000039601	Rcan2	3.5862	1.84245	4.50051e-06	up
ENSMUSG00000039607	Rbms3	0.485181	-1.0434	6.05846e-10	down
ENSMUSG00000039629	Strip2	2.83296	1.50231	0.000614094	up
ENSMUSG00000039633	Lonrf1	0.469798	-1.08989	0.000131028	down
ENSMUSG00000039648	Kyat1	0.366528	-1.448	2.0967e-08	down
ENSMUSG00000039683	Sdk1	0.0774109	-3.69132	0.00787424	down
ENSMUSG00000039737	Prkrip1	0.498272	-1.00499	1.24071e-07	down
ENSMUSG00000039742	Fam71f1	0.168419	-2.56988	2.38396e-10	down
ENSMUSG00000039745	Htatip2	0.250747	-1.9957	3.44946e-07	down
ENSMUSG00000039770	Ypel5	0.379065	-1.39948	1.3366e-33	down
ENSMUSG00000039781	Cep131	2.05432	1.03866	2.76145e-07	up
ENSMUSG00000039789	Zfp597	2.07905	1.05592	0.00038096	up
ENSMUSG00000039814	Xkr5	3.1509	1.65576	2.92638e-09	up
ENSMUSG00000039840	Epg5	0.308512	-1.6966	2.87841e-11	down
ENSMUSG00000039908	Slc26a11	0.422185	-1.24405	7.05749e-07	down
ENSMUSG00000039942	Ptger4	2.2735	1.18491	8.40749e-09	up
ENSMUSG00000039952	Dag1	2.13379	1.09342	1.61122e-10	up
ENSMUSG00000039963	Ccdc40	0.0936345	-3.41682	0.000129326	down
ENSMUSG00000039989	Cbx4	0.28904	-1.79066	5.43009e-57	down
ENSMUSG00000039997	Ifi203	0.442947	-1.17479	4.99305e-25	down
ENSMUSG00000040009	Gnaz	3.26941	1.70903	5.88983e-06	up
ENSMUSG00000040010	Slc7a5	0.152554	-2.71261	1.18042e-165	down
ENSMUSG00000040026	Saa3	0.0374659	-4.73828	9.7291e-43	down
ENSMUSG00000040035	Disp2	3.41869	1.77344	0.00298435	up
ENSMUSG00000040111	Gramd1b	0.245974	-2.02342	6.73537e-51	down
ENSMUSG00000040133	Gpr176	0.432312	-1.20986	9.74639e-10	down
ENSMUSG00000040152	Thbs1	4.12808	2.04547	3.70272e-18	up
ENSMUSG00000040181	Fmo1	2.4952	1.31915	5.9668e-07	up
ENSMUSG00000040204	Pclaf	4.00221	2.0008	3.06715e-52	up
ENSMUSG00000040258	Nxph4	0.207249	-2.27056	1.94285e-18	down
ENSMUSG00000040260	Daam2	4.35536	2.12279	4.88372e-41	up
ENSMUSG00000040265	Dnm3	2.07915	1.05599	3.33488e-06	up
ENSMUSG00000040280	Ndufa4l2	0.0956142	-3.38663	5.14971e-09	down
ENSMUSG00000040339	Fam102b	2.31547	1.2113	1.56812e-08	up
ENSMUSG00000040420	Cdh18	3.99302	1.99748	2.47997e-12	up
ENSMUSG00000040435	Ppp1r15a	0.0559703	-4.15919	5.48198e-192	down
ENSMUSG00000040483	Xaf1	0.245889	-2.02392	6.61765e-12	down
ENSMUSG00000040511	Pvr	0.402637	-1.31245	2.72687e-23	down
ENSMUSG00000040528	Milr1	2.72276	1.44507	6.27327e-08	up
ENSMUSG00000040552	C3ar1	2.467	1.30276	0.000518249	up
ENSMUSG00000040584	Abcb1a	0.0494351	-4.33832	8.44342e-51	down
ENSMUSG00000040612	Ildr2	2.18799	1.1296	9.4864e-09	up
ENSMUSG00000040613	Apobec1	0.41609	-1.26503	3.9064e-22	down
ENSMUSG00000040618	Pck2	0.30213	-1.72676	1.46349e-54	down
ENSMUSG00000040728	Esrp1	0.0301061	-5.0538	0.00223768	down
ENSMUSG00000040747	Cd53	0.336143	-1.57285	5.22158e-05	down
ENSMUSG00000040877	Wdr25	0.448	-1.15843	1.03479e-10	down
ENSMUSG00000040936	Ulk4	2.18756	1.12932	5.17378e-06	up
ENSMUSG00000040945	Rcc2	0.432517	-1.20917	1.42813e-28	down
ENSMUSG00000040987	Mill2	0.389829	-1.35909	0.00773603	down
ENSMUSG00000040998	Npnt	2.27235	1.18419	0.00163902	up
ENSMUSG00000041028	Ghitm	0.268282	-1.89818	1.85896e-65	down
ENSMUSG00000041057	Wdr43	0.32689	-1.61312	1.1477e-26	down
ENSMUSG00000041078	Grid1	14.6793	3.87571	0.00469255	up
ENSMUSG00000041112	Elmo1	0.227692	-2.13484	1.60381e-31	down
ENSMUSG00000041130	Zfp598	0.399061	-1.32532	1.93566e-26	down
ENSMUSG00000041132	N4bp2l1	0.194002	-2.36585	1.47717e-17	down
ENSMUSG00000041168	Lonp1	0.34866	-1.52011	9.56124e-41	down
ENSMUSG00000041180	Hectd2	0.306946	-1.70394	1.36846e-08	down
ENSMUSG00000041205	Map6d1	0.159624	-2.64725	0.000124045	down
ENSMUSG00000041220	Elovl6	3.57133	1.83646	7.92588e-22	up
ENSMUSG00000041261	Car8	2.11259	1.07901	0.00665042	up
ENSMUSG00000041263	Rusc1	2.047	1.03351	5.88955e-06	up
ENSMUSG00000041313	Slc7a1	0.270271	-1.88752	4.01788e-18	down
ENSMUSG00000041347	Bdkrb1	2.84234	1.50708	0.000742303	up
ENSMUSG00000041390	Mdfic	0.433652	-1.20539	6.45948e-16	down
ENSMUSG00000041498	Kif14	2.2336	1.15937	2.33959e-05	up
ENSMUSG00000041506	Rrp9	0.42698	-1.22776	3.44898e-09	down
ENSMUSG00000041540	Sox5	2.10879	1.07642	0.00579437	up
ENSMUSG00000041571	Selenow	0.492595	-1.02153	1.25271e-07	down
ENSMUSG00000041577	Prelp	0.485332	-1.04295	0.000459265	down
ENSMUSG00000041642	Kif21b	0.399461	-1.32387	1.20157e-11	down
ENSMUSG00000041688	Amot	2.13292	1.09283	2.39485e-05	up
ENSMUSG00000041695	Kcnj2	3.15262	1.65655	3.10666e-20	up
ENSMUSG00000041754	Trem3	0.00883314	-6.82286	6.36696e-07	down
ENSMUSG00000041762	Gpr155	0.485511	-1.04242	2.77938e-07	down
ENSMUSG00000041827	Oasl1	0.106835	-3.22654	1.2685e-10	down
ENSMUSG00000041886	Macc1	7.92836	2.98702	1.44664e-12	up
ENSMUSG00000041920	Slc16a6	0.340313	-1.55506	3.67034e-06	down
ENSMUSG00000041939	Mvk	2.76483	1.46719	2.88843e-22	up
ENSMUSG00000042029	Ncapg2	2.0375	1.0268	2.67973e-05	up
ENSMUSG00000042050	Wdr60	2.23827	1.16239	1.67885e-14	up
ENSMUSG00000042190	Cmklr1	2.70962	1.43809	4.0158e-09	up
ENSMUSG00000042216	Sgsm1	3.74863	1.90637	9.32522e-31	up
ENSMUSG00000042286	Stab1	0.325831	-1.6178	0.000408866	down
ENSMUSG00000042348	Arl15	0.318818	-1.64919	3.00502e-26	down
ENSMUSG00000042354	Gnl3	0.397074	-1.33252	8.22811e-36	down
ENSMUSG00000042367	Gjb3	2.48366	1.31247	5.341e-12	up
ENSMUSG00000042406	Atf4	0.416942	-1.26208	2.16442e-23	down
ENSMUSG00000042473	Tbc1d8b	2.19616	1.13498	2.95847e-05	up
ENSMUSG00000042485	Mustn1	0.45325	-1.14162	3.1513e-09	down
ENSMUSG00000042489	Clspn	2.50536	1.32502	5.45329e-12	up
ENSMUSG00000042496	Prdm10	2.51623	1.33126	6.2586e-09	up
ENSMUSG00000042515	Pwwp3b	2.32706	1.21851	6.7816e-12	up
ENSMUSG00000042608	Stk40	0.401328	-1.31715	4.90439e-10	down
ENSMUSG00000042675	Ypel3	0.406837	-1.29748	3.72258e-09	down
ENSMUSG00000042699	Dhx9	2.35216	1.23399	6.22569e-05	up
ENSMUSG00000042729	Wdr74	0.441615	-1.17914	2.18004e-11	down
ENSMUSG00000042747	Krtcap2	0.388961	-1.3623	1.13937e-15	down
ENSMUSG00000042793	Lgr6	2.20749	1.14241	1.31569e-05	up
ENSMUSG00000042807	Hecw2	0.494375	-1.01632	0.00830296	down
ENSMUSG00000042812	Foxf1	0.340399	-1.5547	0.00576355	down
ENSMUSG00000042826	Fgf11	2.34587	1.23012	1.50038e-08	up
ENSMUSG00000042834	Nrep	3.36961	1.75258	2.68445e-21	up
ENSMUSG00000042988	Notum	2.85638	1.51419	1.87477e-08	up
ENSMUSG00000043079	Synpo	2.99764	1.58383	2.27704e-29	up
ENSMUSG00000043289	Mei4	0.145118	-2.7847	4.29431e-05	down
ENSMUSG00000043441	Gpr149	3.73403	1.90073	3.57553e-24	up
ENSMUSG00000043557	Mdga1	2.44096	1.28745	0.000861458	up
ENSMUSG00000043587	Pxylp1	3.19766	1.67702	1.09247e-39	up
ENSMUSG00000043903	Zfp469	2.74799	1.45838	4.59376e-11	up
ENSMUSG00000043953	Ccrl2	0.193204	-2.3718	0.00537754	down
ENSMUSG00000043987	Cep164	2.71655	1.44178	2.69807e-28	up
ENSMUSG00000044037	Als2cl	0.335332	-1.57634	3.37737e-11	down
ENSMUSG00000044041	Krt13	3.3754	1.75506	6.09998e-09	up
ENSMUSG00000044244	Il20rb	5.47071	2.45173	0.000787611	up
ENSMUSG00000044254	Pcsk9	2.49582	1.31952	3.19586e-14	up
ENSMUSG00000044350	Lacc1	2.33682	1.22455	2.32675e-14	up
ENSMUSG00000044390	Tigd3	4.00886	2.00319	0.00058437	up
ENSMUSG00000044469	Tnfaip8l1	4.25269	2.08837	6.54308e-13	up
ENSMUSG00000044551	9930012K11Rik	2.46206	1.29986	1.80365e-08	up
ENSMUSG00000044674	Fzd1	2.05094	1.03629	3.57123e-19	up
ENSMUSG00000044702	Palb2	2.03225	1.02308	7.20611e-05	up
ENSMUSG00000044763	Trmt10c	0.462533	-1.11237	1.35364e-15	down
ENSMUSG00000044770	Scml4	6.61824	2.72645	0.000110762	up
ENSMUSG00000044783	Hjurp	2.0134	1.00963	9.89032e-14	up
ENSMUSG00000044807	Zfp354c	2.1625	1.1127	1.76325e-05	up
ENSMUSG00000044894	Uqcrq	0.425623	-1.23235	3.037e-11	down
ENSMUSG00000045027	Prss22	8.82461	3.14153	0.000583147	up
ENSMUSG00000045287	Rtn4rl1	2.92871	1.55027	5.49522e-06	up
ENSMUSG00000045294	Insig1	3.65761	1.8709	1.98271e-43	up
ENSMUSG00000045319	Proser2	2.13221	1.09235	0.00444319	up
ENSMUSG00000045326	Fndc7	7.16845	2.84166	0.000770516	up
ENSMUSG00000045441	Gprin3	2.82068	1.49604	2.22064e-08	up
ENSMUSG00000045464	2810002D19Rik	0.486299	-1.04009	0.00269416	down
ENSMUSG00000045573	Penk	3.14009	1.65081	1.70503e-15	up
ENSMUSG00000045624	Esf1	0.440444	-1.18297	6.77639e-14	down
ENSMUSG00000045629	Sh3tc2	0.158811	-2.65462	8.079e-14	down
ENSMUSG00000045659	Plekha7	13.6203	3.76769	0.00472013	up
ENSMUSG00000045667	Smtnl2	28.4828	4.83202	0.00577842	up
ENSMUSG00000045903	Npas4	11.7267	3.55173	0.00130907	up
ENSMUSG00000045917	Tmem268	0.384304	-1.37968	1.55203e-21	down
ENSMUSG00000045934	Mtmr11	2.16901	1.11703	1.02357e-15	up
ENSMUSG00000045969	Ing1	2.25702	1.17442	1.2771e-24	up
ENSMUSG00000046027	Stard5	0.0950661	-3.39493	1.3336e-159	down
ENSMUSG00000046179	E2f8	5.16096	2.36764	1.16631e-55	up
ENSMUSG00000046223	Plaur	0.44205	-1.17772	3.8654e-14	down
ENSMUSG00000046295	Ankle1	4.53953	2.18254	7.66618e-16	up
ENSMUSG00000046312	Myorg	2.31664	1.21203	2.2761e-12	up
ENSMUSG00000046318	Ccbe1	2.52572	1.33669	1.22432e-06	up
ENSMUSG00000046541	Zfp526	2.21134	1.14492	1.0041e-05	up
ENSMUSG00000046573	Lyrm4	0.433816	-1.20484	3.21167e-05	down
ENSMUSG00000046623	Gjb4	4.1848	2.06516	7.54596e-10	up
ENSMUSG00000046709	Mapk10	0.224185	-2.15724	0.00131646	down
ENSMUSG00000046731	Kctd11	2.18445	1.12727	3.04138e-19	up
ENSMUSG00000046808	Atp10d	2.13843	1.09655	0.000162006	up
ENSMUSG00000047030	Spata2	0.427278	-1.22675	1.18268e-22	down
ENSMUSG00000047250	Ptgs1	0.433775	-1.20498	7.46931e-23	down
ENSMUSG00000047261	Gap43	0.278843	-1.84247	5.67048e-13	down
ENSMUSG00000047281	Sfn	0.0701793	-3.83281	0.00771755	down
ENSMUSG00000047347	Tdg-ps	0.496778	-1.00933	2.04799e-06	down
ENSMUSG00000047407	Tgif1	0.427272	-1.22677	6.30768e-33	down
ENSMUSG00000047420	Fam180a	5.97486	2.57891	0.000703727	up
ENSMUSG00000047428	Dlk2	2.14661	1.10206	0.00964499	up
ENSMUSG00000047492	Inhbe	0.0196408	-5.67	2.47575e-05	down
ENSMUSG00000047496	Rnf152	3.46339	1.79219	0.00377999	up
ENSMUSG00000047686	Rtl3	0.0266929	-5.2274	2.30011e-62	down
ENSMUSG00000047747	Rnf150	2.26631	1.18035	8.06482e-07	up
ENSMUSG00000047757	Fancb	2.55597	1.35387	4.52539e-10	up
ENSMUSG00000047787	Flrt1	0.0154959	-6.01197	1.05414e-07	down
ENSMUSG00000047878	A4galt	2.00409	1.00295	3.97669e-12	up
ENSMUSG00000047963	Stbd1	0.103501	-3.27229	2.26034e-139	down
ENSMUSG00000048007	Timm8a1	0.346397	-1.5295	4.69643e-14	down
ENSMUSG00000048012	Zfp473	4.29467	2.10255	0.000167678	up
ENSMUSG00000048058	Ldlrad3	0.358501	-1.47995	3.02437e-25	down
ENSMUSG00000048078	Tenm4	0.28814	-1.79516	3.56571e-10	down
ENSMUSG00000048218	Amigo2	2.9244	1.54814	3.91791e-10	up
ENSMUSG00000048327	Ckap2l	2.16959	1.11742	1.71073e-19	up
ENSMUSG00000048371	Pdp2	2.10434	1.07337	2.63802e-07	up
ENSMUSG00000048373	Fgfbp1	26.5031	4.72809	0.00267053	up
ENSMUSG00000048388	Fam171b	0.245651	-2.02532	2.62613e-13	down
ENSMUSG00000048521	Cxcr6	9.55944	3.25693	0.000256394	up
ENSMUSG00000048636	A730049H05Rik	0.0192159	-5.70156	0.00015524	down
ENSMUSG00000048779	P2ry6	34.722	5.11778	0.00363074	up
ENSMUSG00000048782	Insc	2.116	1.08134	1.93387e-05	up
ENSMUSG00000048856	Slc25a47	0.255469	-1.96878	1.08038e-10	down
ENSMUSG00000048895	Cdk5r1	2.66007	1.41147	2.24457e-11	up
ENSMUSG00000048922	Cdca2	2.47436	1.30706	4.44069e-18	up
ENSMUSG00000049191	Rtl5	3.31744	1.73007	0.0060523	up
ENSMUSG00000049299	Trappc1	2.15238	1.10593	2.63496e-14	up
ENSMUSG00000049336	Tenm2	0.00882787	-6.82372	1.9576e-06	down
ENSMUSG00000049382	Krt8	7.66687	2.93864	1.68263e-18	up
ENSMUSG00000049420	Tmem200a	2.42011	1.27507	0.00241369	up
ENSMUSG00000049422	Chchd10	0.0837847	-3.57717	3.66241e-19	down
ENSMUSG00000049551	Fzd9	0.141263	-2.82355	0.00305356	down
ENSMUSG00000049565	Aknad1	0.0298686	-5.06523	1.97076e-07	down
ENSMUSG00000049600	Zbtb45	2.05949	1.04228	7.13218e-08	up
ENSMUSG00000049690	Nckap5	0.031299	-4.99774	0.00501788	down
ENSMUSG00000049791	Fzd4	0.270197	-1.88792	1.05796e-14	down
ENSMUSG00000049804	Armcx4	2.32715	1.21857	0.00759912	up
ENSMUSG00000049929	Lpar4	0.12319	-3.02104	1.30772e-36	down
ENSMUSG00000049950	Rpp38	0.278281	-1.84539	2.21581e-11	down
ENSMUSG00000049957	Ccdc137	0.356617	-1.48755	8.52362e-29	down
ENSMUSG00000049985	Ankrd55	0.496107	-1.01128	0.0014144	down
ENSMUSG00000050022	Amz1	0.218224	-2.19612	4.51827e-06	down
ENSMUSG00000050035	Fhl4	0.417542	-1.26001	0.00757558	down
ENSMUSG00000050100	Hmx2	2.26961	1.18245	3.41584e-05	up
ENSMUSG00000050108	Bpifc	0.0111124	-6.49169	3.26446e-06	down
ENSMUSG00000050138	Kcnk12	0.334216	-1.58115	3.06997e-05	down
ENSMUSG00000050157	Gm867	0.0946734	-3.4009	6.03531e-33	down
ENSMUSG00000050244	Heatr1	0.457784	-1.12726	3.83195e-09	down
ENSMUSG00000050270	Tmem220	0.370355	-1.43302	0.000608771	down
ENSMUSG00000050271	Prag1	0.38246	-1.38662	6.04538e-16	down
ENSMUSG00000050296	Abca12	0.0489587	-4.35229	1.85647e-05	down
ENSMUSG00000050359	Sprr1a	0.452171	-1.14506	0.00226337	down
ENSMUSG00000050370	Ch25h	0.277277	-1.8506	3.31328e-15	down
ENSMUSG00000050395	Tnfsf15	0.082776	-3.59464	2.84809e-22	down
ENSMUSG00000050410	Tcf19	3.99425	1.99792	3.09927e-24	up
ENSMUSG00000050541	Adra1b	0.175051	-2.51415	4.20156e-16	down
ENSMUSG00000050578	Mmp13	0.231452	-2.11122	0.000134979	down
ENSMUSG00000050737	Ptges	3.48635	1.80172	0.000974479	up
ENSMUSG00000050910	Cdr2l	0.370616	-1.432	1.49025e-24	down
ENSMUSG00000050936	Gm42743	0.175878	-2.50736	0.00960263	down
ENSMUSG00000051029	Serpinb1b	0.226849	-2.14019	7.50267e-09	down
ENSMUSG00000051076	Vtcn1	0.0362985	-4.78395	0.00118996	down
ENSMUSG00000051098	Mblac2	2.02798	1.02005	6.13305e-05	up
ENSMUSG00000051220	Ercc6l	3.96889	1.98874	1.95335e-25	up
ENSMUSG00000051256	Jagn1	0.409424	-1.28833	5.44333e-16	down
ENSMUSG00000051278	Zgrf1	2.32275	1.21584	1.14745e-06	up
ENSMUSG00000051339	2900026A02Rik	2.27062	1.18309	2.6757e-12	up
ENSMUSG00000051341	Zfp52	2.00673	1.00484	6.72446e-09	up
ENSMUSG00000051726	Kcnf1	2.71639	1.44169	2.42064e-07	up
ENSMUSG00000051920	Rspo2	0.0338451	-4.88491	2.27581e-08	down
ENSMUSG00000052085	Dock8	3.00015	1.58503	9.13352e-37	up
ENSMUSG00000052125	F730043M19Rik	2.4796	1.31011	2.52508e-11	up
ENSMUSG00000052131	Akr1b7	0.000880584	-10.1493	2.4814e-17	down
ENSMUSG00000052139	Babam2	0.486941	-1.03818	1.37611e-14	down
ENSMUSG00000052248	Zeb2os	0.481426	-1.05461	0.00211662	down
ENSMUSG00000052253	Zfp622	0.399185	-1.32487	1.52057e-22	down
ENSMUSG00000052276	Ostn	0.00399447	-7.96778	2.15374e-10	down
ENSMUSG00000052298	Cdc42se2	0.454909	-1.13635	4.02182e-27	down
ENSMUSG00000052353	Cemip	2.15299	1.10634	0.000234696	up
ENSMUSG00000052415	Tchh	0.274662	-1.86427	0.00404656	down
ENSMUSG00000052512	Nav2	2.54118	1.3455	1.54755e-12	up
ENSMUSG00000052516	Robo2	0.276706	-1.85357	1.26589e-10	down
ENSMUSG00000052563	D930048N14Rik	49.3375	5.62461	0.00435183	up
ENSMUSG00000052565	H1f3	0.329818	-1.60026	0.000189839	down
ENSMUSG00000052631	Sh2d6	0.0640597	-3.96444	0.000446084	down
ENSMUSG00000052688	Rab7b	3.66315	1.87309	3.10365e-40	up
ENSMUSG00000052726	Kcnt2	0.211332	-2.24242	1.78517e-08	down
ENSMUSG00000052776	Oas1a	0.188763	-2.40535	6.9329e-12	down
ENSMUSG00000052957	Gas1	2.12195	1.08539	2.35494e-27	up
ENSMUSG00000053007	Creb5	0.352206	-1.50551	1.38378e-13	down
ENSMUSG00000053091	Lins1	0.395569	-1.338	6.41445e-16	down
ENSMUSG00000053101	Gpr141	0.0723741	-3.78838	2.74725e-100	down
ENSMUSG00000053141	Ptprt	0.0680865	-3.87649	5.99198e-06	down
ENSMUSG00000053166	Cdh22	0.00283765	-8.46109	8.93831e-12	down
ENSMUSG00000053332	Gas5	0.273444	-1.87068	2.01291e-32	down
ENSMUSG00000053398	Phgdh	0.352239	-1.50537	6.56619e-33	down
ENSMUSG00000053469	Tg	0.327357	-1.61106	1.52848e-15	down
ENSMUSG00000053475	Tnfaip6	0.259941	-1.94374	2.92032e-20	down
ENSMUSG00000053560	Ier2	0.422356	-1.24347	1.24146e-15	down
ENSMUSG00000053641	Dennd4a	0.261567	-1.93475	2.08525e-12	down
ENSMUSG00000053646	Plxnb1	2.1677	1.11617	2.8404e-09	up
ENSMUSG00000053647	Gper1	2.728	1.44785	8.62306e-20	up
ENSMUSG00000053746	Ptrh1	0.380032	-1.39581	4.25506e-13	down
ENSMUSG00000053846	Lipg	4.33601	2.11637	3.96479e-40	up
ENSMUSG00000053886	Sh2d4a	0.276705	-1.85358	2.27925e-10	down
ENSMUSG00000054072	Iigp1	0.214624	-2.22011	0.000567808	down
ENSMUSG00000054074	Skida1	2.93159	1.55168	0.000314865	up
ENSMUSG00000054115	Skp2	2.06286	1.04465	1.04888e-12	up
ENSMUSG00000054136	Adm2	0.0672906	-3.89345	1.31576e-71	down
ENSMUSG00000054150	Syne3	2.02288	1.01641	8.79195e-06	up
ENSMUSG00000054256	Msi1	0.36657	-1.44784	0.00232204	down
ENSMUSG00000054321	Taf4b	0.321623	-1.63656	3.55558e-15	down
ENSMUSG00000054409	Tmem74	0.076109	-3.71579	9.74697e-32	down
ENSMUSG00000054418	2900041M22Rik	3.33357	1.73707	0.00371879	up
ENSMUSG00000054426	A930005H10Rik	0.42211	-1.24431	1.25858e-05	down
ENSMUSG00000054453	Sytl5	2.45264	1.29434	9.91752e-09	up
ENSMUSG00000054545	Ugt1a6a	0.277959	-1.84705	2.83552e-50	down
ENSMUSG00000054568	Usp17la	0.293343	-1.76934	4.72272e-13	down
ENSMUSG00000054675	Tmem119	2.33772	1.2251	7.5821e-13	up
ENSMUSG00000054855	Rnd1	0.108382	-3.2058	2.44269e-74	down
ENSMUSG00000054863	Tafa5	2.73176	1.44983	6.78453e-16	up
ENSMUSG00000054893	Zfp667	2.38319	1.2529	0.000270136	up
ENSMUSG00000055093	Gm8430	0.311368	-1.68331	9.08965e-05	down
ENSMUSG00000055116	Arntl	0.402861	-1.31164	1.42269e-21	down
ENSMUSG00000055148	Klf2	0.429053	-1.22077	2.02635e-07	down
ENSMUSG00000055240	Zfp101	2.2829	1.19087	8.54422e-09	up
ENSMUSG00000055301	Adh7	0.234142	-2.09455	3.29141e-44	down
ENSMUSG00000055333	Fat2	0.0246998	-5.33936	6.58822e-08	down
ENSMUSG00000055452	Gm7353	162.102	7.34076	1.40707e-07	up
ENSMUSG00000055471	Alk	0.00739248	-7.07973	1.60733e-08	down
ENSMUSG00000055670	Zzef1	2.07874	1.05571	2.94869e-07	up
ENSMUSG00000055675	Kbtbd11	2.42909	1.28041	5.52246e-20	up
ENSMUSG00000055725	Paqr3	0.201143	-2.3137	4.00022e-30	down
ENSMUSG00000055782	Abcd2	2.48847	1.31526	1.67917e-08	up
ENSMUSG00000055809	Dnaaf3	2.612	1.38515	2.85608e-05	up
ENSMUSG00000055912	Tmem150a	0.232277	-2.10608	9.0826e-23	down
ENSMUSG00000056216	Cebpg	0.316653	-1.65902	1.1798e-34	down
ENSMUSG00000056220	Pla2g4a	0.487011	-1.03797	4.74705e-16	down
ENSMUSG00000056394	Lig1	3.26684	1.7079	3.36286e-54	up
ENSMUSG00000056457	Prl2c3	4.17203	2.06075	6.25843e-32	up
ENSMUSG00000056498	Tmem154	0.0345582	-4.85483	9.5158e-05	down
ENSMUSG00000056501	Cebpb	0.417966	-1.25854	1.46021e-08	down
ENSMUSG00000056665	Them6	2.25144	1.17085	9.40214e-14	up
ENSMUSG00000056724	Nbeal2	2.16639	1.11529	3.07754e-05	up
ENSMUSG00000056749	Nfil3	0.226507	-2.14237	1.20983e-50	down
ENSMUSG00000056836	Gm6851	10.9469	3.45245	0.00144432	up
ENSMUSG00000056899	Immp2l	0.455092	-1.13577	0.000369039	down
ENSMUSG00000056917	Sipa1	2.49859	1.32111	3.33449e-16	up
ENSMUSG00000057098	Ebf1	0.424685	-1.23553	8.10544e-12	down
ENSMUSG00000057132	Rpgrip1	0.272225	-1.87713	0.00150701	down
ENSMUSG00000057137	Tmem140	0.4718	-1.08375	5.53174e-15	down
ENSMUSG00000057388	Mrpl18	2.02051	1.01472	6.13215e-15	up
ENSMUSG00000057706	Mex3b	0.41145	-1.28121	5.46619e-15	down
ENSMUSG00000057719	Sh3rf2	3.14703	1.65399	0.00502278	up
ENSMUSG00000057726	Serpinb9g	0.0752986	-3.73123	1.59512e-15	down
ENSMUSG00000057963	Itpk1	0.49755	-1.00709	3.69724e-08	down
ENSMUSG00000058240	Cryzl1	0.426929	-1.22793	1.29422e-23	down
ENSMUSG00000058258	Idi1	8.4908	3.0859	1.37834e-108	up
ENSMUSG00000058290	Espl1	2.55059	1.35083	4.88315e-22	up
ENSMUSG00000058388	Phtf1	2.2713	1.18352	6.21373e-20	up
ENSMUSG00000058454	Dhcr7	3.90218	1.96428	7.80182e-55	up
ENSMUSG00000059108	Ifitm6	0.233383	-2.09923	5.76407e-06	down
ENSMUSG00000059142	Zfp945	0.39061	-1.3562	8.6234e-12	down
ENSMUSG00000059173	Pde1a	0.37403	-1.41877	1.4279e-09	down
ENSMUSG00000059248	Septin9	2.14634	1.10188	1.47597e-22	up
ENSMUSG00000059288	Cdyl	0.375068	-1.41478	3.15729e-20	down
ENSMUSG00000059323	Tonsl	2.54942	1.35017	1.93042e-24	up
ENSMUSG00000059383	Gfral	0.0253507	-5.30183	0.00139719	down
ENSMUSG00000059456	Ptk2b	2.17608	1.12173	7.18885e-13	up
ENSMUSG00000059659	Gm10069	3.96061	1.98572	0.000435443	up
ENSMUSG00000059743	Fdps	3.10843	1.63619	3.74713e-31	up
ENSMUSG00000059851	Kmt5c	2.10019	1.07052	2.82738e-06	up
ENSMUSG00000059981	Taok2	2.27337	1.18483	9.54719e-23	up
ENSMUSG00000060441	Trim5	0.140914	-2.82711	2.74856e-06	down
ENSMUSG00000060508	Nlrp9b	0.0240147	-5.37994	0.000848287	down
ENSMUSG00000060519	Tor3a	0.35464	-1.49557	4.68011e-27	down
ENSMUSG00000060657	Marf1	2.13275	1.09272	0.000343932	up
ENSMUSG00000060950	Trmt61a	0.29685	-1.7522	9.99161e-22	down
ENSMUSG00000061024	Rrs1	0.411558	-1.28083	6.25685e-28	down
ENSMUSG00000061048	Cdh3	0.0764488	-3.70936	0.00414594	down
ENSMUSG00000061533	Cep128	2.37941	1.2506	1.19067e-10	up
ENSMUSG00000061603	Akap6	0.451764	-1.14636	3.28709e-05	down
ENSMUSG00000062054	Iah1	0.326185	-1.61624	8.78409e-27	down
ENSMUSG00000062075	Lmnb2	2.11703	1.08205	4.03643e-17	up
ENSMUSG00000062168	Ppef1	0.103921	-3.26643	2.40626e-49	down
ENSMUSG00000062210	Tnfaip8	2.10856	1.07626	7.3043e-13	up
ENSMUSG00000062310	Glrp1	0.149618	-2.74065	1.55323e-17	down
ENSMUSG00000062327	T	0.0252699	-5.30644	0.00105767	down
ENSMUSG00000062488	Ifit3b	0.0753626	-3.73001	2.90381e-10	down
ENSMUSG00000062783	Csprs	0.131016	-2.93218	2.28252e-09	down
ENSMUSG00000062931	Zfp938	0.495716	-1.01241	6.88085e-10	down
ENSMUSG00000063142	Kcnma1	0.0122739	-6.34826	5.64201e-28	down
ENSMUSG00000063193	Cd300lb	7.05526	2.8187	0.000857682	up
ENSMUSG00000063415	Cyp26b1	0.293417	-1.76898	1.08751e-08	down
ENSMUSG00000063458	Lrmda	0.406992	-1.29693	0.00140411	down
ENSMUSG00000063531	Sema3e	2.15115	1.10511	7.29929e-06	up
ENSMUSG00000063659	Zbtb18	0.356612	-1.48757	9.03742e-14	down
ENSMUSG00000063873	Slc24a3	0.156918	-2.67192	8.6428e-66	down
ENSMUSG00000064125	Prr36	3.36497	1.75059	0.00296951	up
ENSMUSG00000064215	Ifi27	0.339044	-1.56046	2.40052e-19	down
ENSMUSG00000064220	H2ac18	0.378326	-1.4023	0.00419412	down
ENSMUSG00000064267	Hvcn1	0.249367	-2.00365	4.50195e-06	down
ENSMUSG00000064307	Lrrc51	0.45567	-1.13394	0.00560237	down
ENSMUSG00000064325	Hhip	0.421914	-1.24498	8.77316e-06	down
ENSMUSG00000065979	Cpped1	2.0288	1.02062	8.43298e-17	up
ENSMUSG00000066026	Dhrs3	0.279259	-1.84032	2.40768e-18	down
ENSMUSG00000066357	Wdr6	3.70205	1.88833	1.11699e-60	up
ENSMUSG00000066755	Tnfsf18	0.0143889	-6.1189	7.13929e-05	down
ENSMUSG00000066842	Hmcn1	0.171791	-2.54128	0.00776685	down
ENSMUSG00000066861	Oas1g	0.0468268	-4.41652	7.80422e-08	down
ENSMUSG00000067001	Serpinb7	0.0284471	-5.13558	0.00178195	down
ENSMUSG00000067430	Zfp763	2.1579	1.10963	1.00293e-05	up
ENSMUSG00000067724	Gbx1	0.0998659	-3.32386	1.88797e-15	down
ENSMUSG00000067780	Pi15	2.761	1.46519	4.06945e-14	up
ENSMUSG00000067869	Tcea1-ps1	0.481537	-1.05428	0.000265311	down
ENSMUSG00000067916	Zfp991	0.323762	-1.627	0.00484169	down
ENSMUSG00000068245	Phf11d	0.235036	-2.08905	6.46788e-09	down
ENSMUSG00000068270	Shroom4	2.45996	1.29864	1.23364e-05	up
ENSMUSG00000068523	Gng5	0.462542	-1.11234	7.33217e-08	down
ENSMUSG00000068547	Clca4a	0.266185	-1.9095	0.00177583	down
ENSMUSG00000068699	Flnc	0.417941	-1.25863	1.68788e-29	down
ENSMUSG00000068735	Trp53i11	2.75548	1.46231	0.00012365	up
ENSMUSG00000068739	Sars	0.313206	-1.67481	7.21136e-52	down
ENSMUSG00000068742	Cry2	0.495907	-1.01186	9.37432e-08	down
ENSMUSG00000069114	Zbtb10	0.482426	-1.05162	3.70564e-07	down
ENSMUSG00000069793	Slfn9	2.18189	1.12558	9.88734e-06	up
ENSMUSG00000069873	4930438A08Rik	0.00481641	-7.69782	3.26792e-13	down
ENSMUSG00000069874	Irgm2	0.208086	-2.26475	5.12388e-17	down
ENSMUSG00000069910	Spdl1	2.24122	1.16428	1.05614e-14	up
ENSMUSG00000069919	Hba-a1	2.52876	1.33843	0.00010907	up
ENSMUSG00000069920	B3gnt9	2.00084	1.00061	6.87183e-08	up
ENSMUSG00000070348	Ccnd1	2.00316	1.00228	8.57402e-18	up
ENSMUSG00000070371	Prss36	0.438883	-1.18809	3.56106e-05	down
ENSMUSG00000070392	Gm20634	0.293974	-1.76624	0.000172183	down
ENSMUSG00000070469	Adamtsl3	0.463173	-1.11038	1.60957e-07	down
ENSMUSG00000070576	Mn1	0.407114	-1.2965	0.00120564	down
ENSMUSG00000070643	Sox13	0.397063	-1.33256	0.0048465	down
ENSMUSG00000070644	Etnk2	0.0281626	-5.15008	2.36454e-16	down
ENSMUSG00000070953	Rabepk	0.450137	-1.15156	8.23992e-15	down
ENSMUSG00000071078	Nr2c2ap	0.489947	-1.0293	2.30046e-07	down
ENSMUSG00000071359	Tbpl1	0.424535	-1.23604	5.39644e-34	down
ENSMUSG00000071369	Map3k5	2.59317	1.37472	0.00249592	up
ENSMUSG00000071532	Gm10335	54.8264	5.7768	0.000138979	up
ENSMUSG00000071540	3425401B19Rik	0.152989	-2.7085	1.70161e-05	down
ENSMUSG00000071637	Cebpd	0.413455	-1.2742	1.71384e-08	down
ENSMUSG00000071648	Rom1	2.25736	1.17464	0.0019695	up
ENSMUSG00000071656	Lrrn4cl	0.376208	-1.4104	0.00390653	down
ENSMUSG00000071669	Snx29	2.98631	1.57836	0.000322526	up
ENSMUSG00000071715	Ncf4	0.442974	-1.17471	0.0040066	down
ENSMUSG00000071862	Lrrtm2	3.88133	1.95655	0.00775996	up
ENSMUSG00000072066	6720489N17Rik	4.04498	2.01613	2.00947e-06	up
ENSMUSG00000072082	Ccnf	2.91781	1.54488	2.05505e-33	up
ENSMUSG00000072235	Tuba1a	2.15242	1.10596	3.57529e-28	up
ENSMUSG00000072437	Nanos1	4.14844	2.05257	4.91303e-11	up
ENSMUSG00000072568	Lratd2	0.391999	-1.35108	0.00240785	down
ENSMUSG00000072582	Ptrh2	0.385193	-1.37635	8.06442e-21	down
ENSMUSG00000072620	Slfn2	0.260996	-1.9379	9.26519e-18	down
ENSMUSG00000072893	4933439C10Rik	2.45062	1.29314	0.000944004	up
ENSMUSG00000072915	Gm12258	0.456772	-1.13045	0.000704512	down
ENSMUSG00000073147	5031425E22Rik	2.08297	1.05864	3.00525e-07	up
ENSMUSG00000073234	Gm8773	3.81318	1.93099	2.06325e-05	up
ENSMUSG00000073407	Gm6034	0.0875158	-3.51431	0.000273082	down
ENSMUSG00000073427	Gm4924	0.443558	-1.17281	9.44349e-10	down
ENSMUSG00000073434	Wdr90	2.94889	1.56017	1.56452e-37	up
ENSMUSG00000073437	D330041H03Rik	0.475367	-1.07289	0.00463714	down
ENSMUSG00000073490	Ifi207	0.350514	-1.51246	0.000814111	down
ENSMUSG00000073557	Ppp1r12b	2.03474	1.02484	0.000305036	up
ENSMUSG00000073725	Lmbrd1	0.494147	-1.01699	5.60416e-15	down
ENSMUSG00000073787	Gm10575	2.25655	1.17412	0.000967911	up
ENSMUSG00000074151	Nlrc5	0.283479	-1.81868	1.40202e-05	down
ENSMUSG00000074179	Gm10639	0.125882	-2.98985	0.00306085	down
ENSMUSG00000074182	Znhit6	0.4796	-1.0601	1.69992e-19	down
ENSMUSG00000074403	H3c13	0.0793655	-3.65534	0.00638286	down
ENSMUSG00000074486	Bglap2	0.133116	-2.90925	1.22695e-06	down
ENSMUSG00000074570	Cass4	0.00278694	-8.4871	6.15548e-12	down
ENSMUSG00000074578	Zfas1	0.205436	-2.28324	1.52291e-42	down
ENSMUSG00000074743	Thbd	0.430952	-1.2144	2.54625e-14	down
ENSMUSG00000074746	Pdzd8	0.46673	-1.09934	3.64117e-08	down
ENSMUSG00000074793	Hspa12b	2.7055	1.4359	7.77057e-15	up
ENSMUSG00000074796	Slc4a11	0.284053	-1.81577	1.40681e-29	down
ENSMUSG00000074802	Gas2l3	2.30349	1.20382	6.84456e-07	up
ENSMUSG00000074818	Pdzd7	0.057131	-4.12958	1.12316e-46	down
ENSMUSG00000074865	Zfp934	2.21989	1.15049	3.24572e-06	up
ENSMUSG00000074867	Zfp808	2.2291	1.15646	0.00160197	up
ENSMUSG00000074896	Ifit3	0.0953785	-3.39019	3.1464e-35	down
ENSMUSG00000074934	Grem1	0.390494	-1.35663	5.31766e-18	down
ENSMUSG00000074971	Fibin	0.0668383	-3.90318	8.94394e-29	down
ENSMUSG00000075012	Fjx1	0.280042	-1.83628	0.0086828	down
ENSMUSG00000075042	4930431P03Rik	0.0158582	-5.97862	9.48854e-05	down
ENSMUSG00000075122	Cd80	0.348746	-1.51975	7.49712e-36	down
ENSMUSG00000075162	Gm10812	17.7285	4.148	0.00149452	up
ENSMUSG00000076928	Trac	3.57505	1.83796	0.000398737	up
ENSMUSG00000078202	Nrarp	7.17609	2.8432	0.0029761	up
ENSMUSG00000078768	Zfp566	0.210609	-2.24736	1.53342e-11	down
ENSMUSG00000078786	BC024978	0.430324	-1.2165	1.31006e-07	down
ENSMUSG00000078789	Dph1	0.469065	-1.09214	8.81221e-09	down
ENSMUSG00000078853	Igtp	0.38204	-1.3882	7.99237e-05	down
ENSMUSG00000078922	Tgtp1	0.234807	-2.09045	0.000951215	down
ENSMUSG00000078952	Lncenc1	0.246519	-2.02023	0.00948204	down
ENSMUSG00000079017	Ifi27l2a	0.46798	-1.09548	0.00322223	down
ENSMUSG00000079031	BB287469	0.430327	-1.2165	6.59831e-06	down
ENSMUSG00000079092	Prl2c2	2.58038	1.36758	2.43231e-14	up
ENSMUSG00000079362	Gm43302	0.0748883	-3.73912	4.21343e-05	down
ENSMUSG00000079363	Gbp4	0.0384026	-4.70265	0.00769694	down
ENSMUSG00000079429	Mroh2a	2.69585	1.43074	2.10273e-05	up
ENSMUSG00000079434	Neu2	10.0963	3.33575	0.000838541	up
ENSMUSG00000079444	Gm21981	2.00256	1.00185	0.000294919	up
ENSMUSG00000079470	Utp14b	2.0249	1.01785	1.22671e-05	up
ENSMUSG00000079484	Phyhd1	0.124332	-3.00773	2.01114e-43	down
ENSMUSG00000079592	C1qtnf5	0.23712	-2.07631	1.56966e-10	down
ENSMUSG00000079685	Ulbp1	3.14275	1.65203	2.07907e-16	up
ENSMUSG00000081205	Gm5940	0.116914	-3.09649	0.00345901	down
ENSMUSG00000082082	Gm13230	0.342304	-1.54665	5.83792e-16	down
ENSMUSG00000082588	Gm15443	7.93893	2.98894	0.00674537	up
ENSMUSG00000082809	Gm14150	2.53415	1.3415	1.99385e-13	up
ENSMUSG00000083364	Llph-ps2	0.448413	-1.1571	4.62337e-06	down
ENSMUSG00000084284	Tpt1-ps6	0.252819	-1.98382	0.00511111	down
ENSMUSG00000084925	1810062O18Rik	0.089524	-3.48158	0.000683853	down
ENSMUSG00000084938	BB557941	0.0755199	-3.727	7.82324e-08	down
ENSMUSG00000085156	Snhg15	0.226273	-2.14387	6.26738e-24	down
ENSMUSG00000085241	Snhg3	2.75254	1.46076	0.000616494	up
ENSMUSG00000085334	Gm12940	0.126941	-2.97777	0.00303096	down
ENSMUSG00000085385	Snhg17	0.202117	-2.30674	2.97122e-54	down
ENSMUSG00000085682	Gm14267	0.126953	-2.97763	1.41069e-06	down
ENSMUSG00000086150	Bach2os	0.175111	-2.51366	0.0015238	down
ENSMUSG00000086233	Gm11816	3.30801	1.72596	7.36229e-19	up
ENSMUSG00000086272	BC039966	2.31392	1.21034	0.000261379	up
ENSMUSG00000086290	Snhg12	0.0931503	-3.4243	1.13391e-73	down
ENSMUSG00000086401	Gm15559	0.108508	-3.20413	4.98668e-07	down
ENSMUSG00000086443	4933421A08Rik	0.027051	-5.20817	0.00137735	down
ENSMUSG00000086841	2410006H16Rik	0.179625	-2.47694	2.18708e-39	down
ENSMUSG00000086924	Gm11766	19.9113	4.31552	0.00641619	up
ENSMUSG00000087006	Gm13889	0.0646068	-3.95217	4.2249e-22	down
ENSMUSG00000087141	Plcxd2	0.432072	-1.21066	0.000232996	down
ENSMUSG00000087187	Gm13431	0.0783914	-3.67316	1.29592e-07	down
ENSMUSG00000087379	Gm13849	2.60405	1.38076	3.01544e-05	up
ENSMUSG00000087408	Cers1	0.400225	-1.32112	0.00166182	down
ENSMUSG00000087412	Gm15501	0.45907	-1.12321	0.000188634	down
ENSMUSG00000087590	Epb41l4aos	0.406619	-1.29825	0.000150727	down
ENSMUSG00000089809	Rasgef1b	0.0535629	-4.22262	3.46479e-12	down
ENSMUSG00000089854	Gm16133	31.9926	4.99967	0.00386528	up
ENSMUSG00000089901	Gm8113	2.60082	1.37896	8.21395e-07	up
ENSMUSG00000089989	Gm45713	0.393562	-1.34534	0.000580126	down
ENSMUSG00000089998	Phtf1os	0.123913	-3.0126	9.3509e-06	down
ENSMUSG00000090100	Ttbk2	2.18067	1.12477	0.000160723	up
ENSMUSG00000090124	Ugt1a7c	0.240193	-2.05773	3.95866e-24	down
ENSMUSG00000090231	Cfb	0.407657	-1.29457	0.00513542	down
ENSMUSG00000090272	Mndal	0.410128	-1.28585	9.81311e-13	down
ENSMUSG00000090326	Dthd1	0.0334144	-4.90339	0.006786	down
ENSMUSG00000090700	Cyp4f40	0.0298627	-5.06551	7.30459e-20	down
ENSMUSG00000090709	Gm17173	0.00558109	-7.48524	3.95397e-08	down
ENSMUSG00000090877	Hspa1b	3.56281	1.83301	1.62573e-36	up
ENSMUSG00000091514	Gm17484	0.153858	-2.70033	3.15077e-06	down
ENSMUSG00000091649	Phf11b	0.315467	-1.66444	0.00209318	down
ENSMUSG00000091780	Sco2	0.425733	-1.23198	3.97025e-11	down
ENSMUSG00000092019	Gm4027	0.289113	-1.79029	2.97041e-11	down
ENSMUSG00000092035	Peg10	3.17271	1.66572	7.92979e-14	up
ENSMUSG00000092074	Dynlt1a	2.4769	1.30853	1.20105e-08	up
ENSMUSG00000092086	Gm6793	3.87814	1.95536	1.73997e-08	up
ENSMUSG00000092203	1110038B12Rik	0.256214	-1.96458	3.88329e-25	down
ENSMUSG00000092274	Neat1	0.431915	-1.21118	1.3636e-11	down
ENSMUSG00000092412	Gm20507	2.0125	1.00899	0.00377436	up
ENSMUSG00000092574	2810047C21Rik1	0.0253215	-5.30349	0.0096552	down
ENSMUSG00000093577	Gm20632	0.478587	-1.06315	0.000418221	down
ENSMUSG00000093846	Gm4425	7.44336	2.89595	0.000910659	up
ENSMUSG00000093847	Gm5039	0.179238	-2.48005	3.84019e-14	down
ENSMUSG00000093930	Hmgcs1	5.76973	2.5285	2.98527e-36	up
ENSMUSG00000094365	Gm21982	101.861	6.67046	3.12088e-06	up
ENSMUSG00000094627	Gm10182	2.25626	1.17393	0.000208274	up
ENSMUSG00000094724	Rnaset2b	0.314399	-1.66933	1.67683e-12	down
ENSMUSG00000094936	Rbm4	0.493775	-1.01808	8.11698e-12	down
ENSMUSG00000094942	Gm3604	2.81818	1.49476	8.7528e-05	up
ENSMUSG00000095134	Mid1-ps1	0.457066	-1.12953	1.66092e-05	down
ENSMUSG00000095687	Rnaset2a	0.312414	-1.67847	2.65001e-35	down
ENSMUSG00000095724	Gm21319	0.249188	-2.0047	2.17362e-07	down
ENSMUSG00000095975	Cphx1	0.0134477	-6.2165	0.000230891	down
ENSMUSG00000096001	2610528A11Rik	2.7229	1.44514	4.93606e-08	up
ENSMUSG00000096210	H1f0	0.391598	-1.35255	1.26566e-51	down
ENSMUSG00000096221	1500002C15Rik	0.132519	-2.91573	1.25414e-14	down
ENSMUSG00000096472	Cdkn2d	2.20561	1.14118	4.91099e-11	up
ENSMUSG00000096768	Gm47283	0.482108	-1.05257	1.64582e-06	down
ENSMUSG00000096858	Olfr805	4.45592	2.15572	1.13938e-17	up
ENSMUSG00000096937	Gm10825	3.4055	1.76787	0.00436482	up
ENSMUSG00000096964	Gm6345	4.29621	2.10307	0.00878883	up
ENSMUSG00000097027	Gm26559	0.372017	-1.42656	0.00281125	down
ENSMUSG00000097039	Pvt1	0.445903	-1.1652	1.3179e-11	down
ENSMUSG00000097177	9330159M07Rik	2.05949	1.04229	0.000647348	up
ENSMUSG00000097195	Snhg5	0.272319	-1.87663	4.35294e-46	down
ENSMUSG00000097316	Gm10516	0.289028	-1.79072	0.000619278	down
ENSMUSG00000097354	2310001H17Rik	0.354788	-1.49497	0.000856824	down
ENSMUSG00000097467	Gm26737	2.78892	1.4797	6.4957e-09	up
ENSMUSG00000097516	4930467D21Rik	9.35107	3.22513	0.00457131	up
ENSMUSG00000097577	6230400D17Rik	0.380341	-1.39463	0.0031174	down
ENSMUSG00000097636	Mirt1	5.03123	2.33091	0.000356931	up
ENSMUSG00000097767	Miat	0.198252	-2.33459	0.000510622	down
ENSMUSG00000097772	5430416N02Rik	0.111844	-3.16044	4.79293e-73	down
ENSMUSG00000097785	B230217O12Rik	0.276072	-1.85688	0.00191159	down
ENSMUSG00000097789	Gm2115	2.83798	1.50486	1.45725e-38	up
ENSMUSG00000097847	4930478K11Rik	0.0589576	-4.08418	0.00152998	down
ENSMUSG00000098404	Mrip-ps	2.83002	1.50081	1.23059e-05	up
ENSMUSG00000098470	C1rb	0.443281	-1.17371	0.000814134	down
ENSMUSG00000098793	Gm27286	0.0211372	-5.56407	3.94748e-05	down
ENSMUSG00000098843	Gm27240	3.88167	1.95668	0.00174086	up
ENSMUSG00000099041	Gm28035	0.119303	-3.06729	5.20585e-05	down
ENSMUSG00000100033	Gm8337	21.1679	4.4038	0.000436916	up
ENSMUSG00000100039	Gm28959	0.129579	-2.9481	0.00952201	down
ENSMUSG00000100094	1810008I18Rik	0.0838713	-3.57568	0.00148809	down
ENSMUSG00000100157	2310034O05Rik	0.035646	-4.81012	0.00577737	down
ENSMUSG00000100514	Gm12960	13.1781	3.72007	2.6639e-08	up
ENSMUSG00000100594	2810414N06Rik	0.376906	-1.40772	0.000882588	down
ENSMUSG00000100652	Gm7634	0.489671	-1.03012	0.00465403	down
ENSMUSG00000100798	Gm19589	2.14645	1.10195	7.48529e-06	up
ENSMUSG00000100801	Gm15459	2.3854	1.25423	1.5056e-28	up
ENSMUSG00000101970	1810026B05Rik	0.373507	-1.42079	0.000105692	down
ENSMUSG00000102000	1700006H21Rik	0.00850637	-6.87724	5.18383e-08	down
ENSMUSG00000102418	Sh2d1b1	4.34662	2.11989	2.21554e-06	up
ENSMUSG00000102545	6430573P05Rik	0.0803843	-3.63694	0.00946046	down
ENSMUSG00000102692	Dchs2	4.98612	2.31792	0.000756077	up
ENSMUSG00000102742	Pcdhga11	3.30624	1.72519	0.00347784	up
ENSMUSG00000103144	Pcdhga1	0.371733	-1.42766	0.00017215	down
ENSMUSG00000103807	Trbv6	0.472588	-1.08134	8.31811e-07	down
ENSMUSG00000103897	Pcdhga8	0.240861	-2.05373	2.9148e-05	down
ENSMUSG00000104164	Gm38248	4.20992	2.07379	0.000952463	up
ENSMUSG00000104348	Gm37691	0.349154	-1.51807	0.000101413	down
ENSMUSG00000104528	Gm43314	0.0092719	-6.75292	2.0986e-06	down
ENSMUSG00000104803	Gm43108	0.0386654	-4.69281	0.00432354	down
ENSMUSG00000105096	Gbp10	0.0986342	-3.34177	0.00335878	down
ENSMUSG00000105161	Gm42595	0.197365	-2.34106	0.00311635	down
ENSMUSG00000105345	BC030343	13.713	3.77747	0.00511899	up
ENSMUSG00000105695	Gm43327	5.56922	2.47747	0.00694069	up
ENSMUSG00000106825	2510016D11Rik	2.58837	1.37204	3.22372e-06	up
ENSMUSG00000106924	Gm42857	0.0764482	-3.70937	0.00929423	down
ENSMUSG00000107050	C030017G13Rik	3.36958	1.75257	0.00491656	up
ENSMUSG00000107092	Gm7993	0.324681	-1.62291	1.9498e-15	down
ENSMUSG00000107108	Gm9936	0.0333434	-4.90645	0.00100881	down
ENSMUSG00000107603	Gm43921	6.20893	2.63434	0.00767461	up
ENSMUSG00000107768	Gm44275	5.80268	2.53672	0.00188183	up
ENSMUSG00000107879	9330102E08Rik	0.164526	-2.60362	0.000535313	down
ENSMUSG00000108126	Gm43909	4.11555	2.04109	0.00302691	up
ENSMUSG00000108414	Snhg1	0.160522	-2.63916	6.95417e-47	down
ENSMUSG00000108449	Gm44507	0.333882	-1.58259	3.1228e-09	down
ENSMUSG00000108912	E230020D15Rik	11.8867	3.57128	0.00863469	up
ENSMUSG00000109890	AU023762	9.67815	3.27473	0.00548297	up
ENSMUSG00000109903	Gm28710	3.2933	1.71953	0.0029871	up
ENSMUSG00000109946	Brd3os	0.200317	-2.31964	2.98552e-26	down
ENSMUSG00000110051	Gm45322	2.01176	1.00846	0.000289565	up
ENSMUSG00000110126	Gm9347	0.212896	-2.23178	0.00309083	down
ENSMUSG00000110151	Gm38416	0.0190996	-5.71031	0.000155284	down
ENSMUSG00000110206	Flt3l	0.232357	-2.10559	6.57738e-16	down
ENSMUSG00000110241	Gm45506	0.00817882	-6.93389	7.83936e-07	down
ENSMUSG00000110605	Gm32856	0.15102	-2.72719	2.31069e-21	down
ENSMUSG00000111394	Gm49759	2.34995	1.23263	1.19824e-06	up
ENSMUSG00000111467	Gm47775	0.0288121	-5.11718	0.00340172	down
ENSMUSG00000111551	Gm48128	72.8818	6.18749	0.000196043	up
ENSMUSG00000111888	Gm46212	0.264722	-1.91745	0.00280457	down
ENSMUSG00000111942	Gm5182	2.08745	1.06174	8.24716e-06	up
ENSMUSG00000111977	Gm47163	0.459814	-1.12088	0.000553411	down
ENSMUSG00000112057	Gm21321	0.149573	-2.74108	0.00120876	down
ENSMUSG00000112297	Gm17816	26.8232	4.74541	0.00980888	up
ENSMUSG00000112302	Gm48226	0.408217	-1.29259	0.000274775	down
ENSMUSG00000112478	Gm47761	2.67995	1.42221	0.000836041	up
ENSMUSG00000112690	Gm2446	0.416225	-1.26456	0.000610577	down
ENSMUSG00000113100	Gm48754	2.27355	1.18495	0.00759108	up
ENSMUSG00000113186	A330076C08Rik	0.0104984	-6.57368	7.33196e-33	down
ENSMUSG00000113222	Gm48557	0.49852	-1.00428	0.00437506	down
ENSMUSG00000113338	A530046M15Rik	0.0773326	-3.69278	0.0077625	down
ENSMUSG00000113585	Gm19605	2.65181	1.40698	0.00286439	up
ENSMUSG00000113622	Gm49749	0.20122	-2.31316	5.79463e-05	down
ENSMUSG00000113626	Gm7240	3.87467	1.95407	4.62456e-05	up
ENSMUSG00000113868	Gm34719	0.214702	-2.21959	0.000487257	down
ENSMUSG00000113971	Gm2022	0.471832	-1.08365	2.27506e-05	down
ENSMUSG00000114025	Gm49331	0.499627	-1.00108	0.00038769	down
ENSMUSG00000114041	Gm9269	2.35275	1.23435	0.0085074	up
ENSMUSG00000114515	Aldoa	0.350872	-1.51098	0.000106565	down
ENSMUSG00000115326	Gm35019	2.91916	1.54555	0.00271193	up
ENSMUSG00000115344	Gm49364	0.00509844	-7.61573	6.00547e-10	down
ENSMUSG00000115354	Gm49083	2.81291	1.49206	0.00560559	up
ENSMUSG00000115463	Gm49356	11.7262	3.55166	1.12116e-08	up
ENSMUSG00000116004	Gm49539	0.022584	-5.46856	9.4809e-33	down
ENSMUSG00000116138	C030006K11Rik	0.382278	-1.38731	9.80975e-11	down
ENSMUSG00000116358	Gm49450	44.3984	5.47244	0.0067084	up
ENSMUSG00000116429	Ddit3	0.0798517	-3.64653	7.80919e-06	down
ENSMUSG00000116793	Gm34256	13.1145	3.71309	0.00999274	up
ENSMUSG00000116988	Gm49673	0.297089	-1.75103	2.47052e-10	down
ENSMUSG00000117241	Gm9214	0.295662	-1.75798	0.00953543	down
ENSMUSG00000117775	Gm50462	0.310707	-1.68637	0.00454904	down
ENSMUSG00000117819	Gm50253	2.10954	1.07693	0.00153953	up
ENSMUSG00000117905	Gm50230	3.97373	1.9905	0.00785482	up
ENSMUSG00000117975	Itprip	0.324926	-1.62182	1.27222e-13	down
ENSMUSG00000118106	AC115752.1	0.44186	-1.17834	0.00803379	down
ENSMUSG00000118138	Gm50322	2.24041	1.16376	0.00148196	up
ENSMUSG00000118239	Gm50107	2.99303	1.58161	0.00877342	up
ENSMUSG00000118283	Gm7623	0.143424	-2.80164	0.00483952	down
ENSMUSG00000118332	Fam220a	0.485806	-1.04155	3.05181e-05	down
ENSMUSG00000118590	AC167036.1	0.0833014	-3.58552	3.54872e-07	down
ENSMUSG00000118607	AC147806.2	0.259781	-1.94463	1.1559e-05	down

## Sheet: Table S2
Table S2.Description of the DEPs
Accession	FC(experimental/control)	Log2FC(experimental/control)	P_value(experimental/control)	Regulate	uni_peptide	coverage	mw
ENSMUSP00000079770	2.31432	1.21059	0.02494	up	1	2	69.7
ENSMUSP00000026221	3.64876	1.86741	0.001829	up	1	4	40.9
ENSMUSP00000077779	2.87524	1.52368	0.000257	up	2	5	40.1
ENSMUSP00000085581	2.99806	1.58403	8e-06	up	2	12	19.6
ENSMUSP00000001547	2.46566	1.30198	3.1e-05	up	15	15	137.9
ENSMUSP00000057002	2.52289	1.33508	0.000343	up	3	9	53.1
ENSMUSP00000038877	2.03543	1.02533	0.02886	up	1	13	12
ENSMUSP00000042211	1.79146	0.841137	0.01198	up	2	5	74.9
ENSMUSP00000028280	2.5478	1.34925	0.000181	up	2	1	183.6
ENSMUSP00000085192	2.15333	1.10657	0.00012	up	13	14	138.9
ENSMUSP00000026699	1.44179	0.52786	0.0302	up	1	2	84.8
ENSMUSP00000068971	1.53809	0.621141	0.03305	up	1	2	52
ENSMUSP00000034742	2.51667	1.33151	0.000285	up	1	2	45.4
ENSMUSP00000026661	2.03843	1.02746	3e-05	up	3	14	25.8
ENSMUSP00000044533	2.08032	1.05681	0.001162	up	4	6	84.2
ENSMUSP00000100979	1.82931	0.871302	0.01522	up	1	2	67.9
ENSMUSP00000001258	1.71662	0.779572	0.000335	up	5	7	88.2
ENSMUSP00000027687	1.77453	0.827436	0.000246	up	1	6	23
ENSMUSP00000131064	1.35148	0.434541	0.02696	up	1	5	28.3
ENSMUSP00000044903	1.78917	0.839294	3.3e-05	up	12	11	129.6
ENSMUSP00000065278	2.08505	1.06008	6e-06	up	2	5	51.1
ENSMUSP00000126417	1.85073	0.888096	3.6e-05	up	3	4	70.1
ENSMUSP00000022871	1.8233	0.866553	0.002216	up	1	4	22.1
ENSMUSP00000088049	1.99751	0.998201	0.000581	up	1	4	34.7
ENSMUSP00000118015	1.40654	0.492149	0.04502	up	1	11	15.2
ENSMUSP00000027933	1.84891	0.886672	0.03816	up	2	3	79.1
ENSMUSP00000073285	1.6701	0.739937	0.001944	up	2	5	50
ENSMUSP00000110411	1.69407	0.760496	0.000126	up	4	17	34.5
ENSMUSP00000025856	1.74829	0.805947	0.000604	up	1	1	178.8
ENSMUSP00000006911	1.56804	0.648959	0.001323	up	4	17	33.7
ENSMUSP00000018506	1.64818	0.720877	0.001382	up	5	13	57.9
ENSMUSP00000136640	1.58279	0.662468	0.001307	up	1	1	92.9
ENSMUSP00000025462	1.58521	0.66467	0.02503	up	1	4	39.3
ENSMUSP00000077996	1.47932	0.564931	0.001925	up	1	8	8.5
ENSMUSP00000034815	1.65284	0.724951	1.8e-05	up	6	9	108.7
ENSMUSP00000033283	1.64933	0.721876	8.8e-05	up	9	10	90.2
ENSMUSP00000115860	1.53711	0.620216	0.001027	up	2	8	34.7
ENSMUSP00000061411	1.40953	0.495216	0.01464	up	1	1	124.5
ENSMUSP00000157547	1.47862	0.564248	0.008357	up	1	2	101.1
ENSMUSP00000077080	1.45826	0.544246	0.009813	up	2	3	103.7
ENSMUSP00000031668	1.67956	0.748086	1.3e-05	up	17	20	129.5
ENSMUSP00000064261	1.43282	0.51886	0.004951	up	3	5	81
ENSMUSP00000057131	1.71088	0.774743	1e-06	up	11	4	353.7
ENSMUSP00000031009	1.35821	0.441705	0.007376	up	1	5	20.9
ENSMUSP00000096541	1.67198	0.741561	0.000115	up	4	28	23.4
ENSMUSP00000052521	1.63681	0.710888	2.7e-05	up	1	7	25.2
ENSMUSP00000048441	1.64985	0.722336	0.00134	up	1	5	28
ENSMUSP00000068713	1.79201	0.841579	2.1e-05	up	2	5	48.5
ENSMUSP00000044714	1.32868	0.409998	0.01073	up	4	5	102
ENSMUSP00000025728	1.39982	0.485242	0.01236	up	2	6	51.8
ENSMUSP00000032141	1.49766	0.582707	0.003547	up	1	3	40.1
ENSMUSP00000036487	1.7135	0.776944	0.002375	up	2	2	81.4
ENSMUSP00000039376	1.44066	0.526732	0.00317	up	2	3	92
ENSMUSP00000036932	1.56214	0.64352	0.003896	up	1	3	74.8
ENSMUSP00000125341	1.75813	0.814039	0.03621	up	1	9	12.6
ENSMUSP00000104356	1.5057	0.590438	0.0453	up	3	7	50.4
ENSMUSP00000000707	1.6002	0.67825	0.000351	up	2	4	83.7
ENSMUSP00000039368	1.36086	0.444521	0.003856	up	1	1	211.4
ENSMUSP00000108203	1.40608	0.491676	0.02547	up	1	1	175.2
ENSMUSP00000108455	1.42751	0.5135	0.001538	up	2	3	120.8
ENSMUSP00000108008	1.33214	0.413745	0.02986	up	1	2	101.3
ENSMUSP00000108571	1.46439	0.550297	0.007071	up	1	2	72.9
ENSMUSP00000023486	1.63849	0.712369	3e-06	up	9	12	85.7
ENSMUSP00000140251	1.42002	0.50591	0.00269	up	1	1	331.1
ENSMUSP00000024270	1.46521	0.551102	8.7e-05	up	2	8	28.7
ENSMUSP00000023123	1.57547	0.655785	0.00573	up	1	2	141.9
ENSMUSP00000001181	1.50927	0.593849	0.000211	up	3	4	110.3
ENSMUSP00000048555	1.43685	0.522907	0.000466	up	2	6	53.2
ENSMUSP00000022977	1.5361	0.619275	4.4e-05	up	1	2	63.7
ENSMUSP00000104306	1.58117	0.660997	4.5e-05	up	2	8	39.4
ENSMUSP00000127306	1.62886	0.703864	0.01402	up	1	1	115.3
ENSMUSP00000125077	1.47195	0.557732	0.000279	up	3	10	57.7
ENSMUSP00000020188	1.63208	0.706716	0.002723	up	1	2	52.3
ENSMUSP00000126742	1.43062	0.516643	0.004199	up	1	1	170
ENSMUSP00000071662	1.56105	0.642516	2.4e-05	up	9	4	333.5
ENSMUSP00000047839	1.34815	0.430979	0.03902	up	3	6	88.9
ENSMUSP00000140145	1.50792	0.592561	0.000149	up	1	10	14.4
ENSMUSP00000031530	1.40913	0.494809	0.03897	up	1	4	42.2
ENSMUSP00000077107	1.28752	0.364598	0.01074	up	2	3	62.6
ENSMUSP00000034713	1.51241	0.596852	0.00058	up	3	5	94.9
ENSMUSP00000031311	1.38077	0.465476	0.007679	up	1	3	30.3
ENSMUSP00000008573	1.46967	0.55549	0.008828	up	1	2	44.5
ENSMUSP00000039604	1.33488	0.416709	0.0298	up	1	2	39.8
ENSMUSP00000099591	1.26059	0.334105	0.03866	up	1	2	83.1
ENSMUSP00000034428	1.42442	0.510373	7.1e-05	up	2	19	13.7
ENSMUSP00000107939	1.48016	0.565752	0.000117	up	1	4	26.4
ENSMUSP00000158805	1.45723	0.543226	0.000755	up	2	6	52.1
ENSMUSP00000071989	1.54908	0.631411	0.000453	up	2	4	48
ENSMUSP00000099652	1.48108	0.566645	0.000891	up	1	9	194.6
ENSMUSP00000099400	1.25476	0.327411	0.02858	up	3	5	104.3
ENSMUSP00000113228	1.37285	0.457173	0.003449	up	3	15	41.9
ENSMUSP00000022282	1.47458	0.5603	0.000164	up	3	16	24.1
ENSMUSP00000038188	1.30726	0.386549	0.001522	up	1	4	56.2
ENSMUSP00000091053	1.33932	0.4215	0.01197	up	1	1	104.6
ENSMUSP00000036021	1.42633	0.512304	0.003846	up	1	6	14.7
ENSMUSP00000154677	1.25046	0.322455	0.04772	up	1	4	33.3
ENSMUSP00000036936	1.39494	0.480205	0.001305	up	1	4	41
ENSMUSP00000108720	1.29505	0.373009	0.003429	up	2	7	32.2
ENSMUSP00000105198	1.4273	0.513288	0.04971	up	1	3	43.4
ENSMUSP00000022344	1.50967	0.594229	0.002413	up	1	1	71.7
ENSMUSP00000028795	1.36127	0.444955	0.02379	up	1	5	36.9
ENSMUSP00000033154	1.87676	0.908245	0.007003	up	2	5	68.3
ENSMUSP00000062171	1.32008	0.400621	0.0442	up	1	2	73.9
ENSMUSP00000084573	1.4974	0.582457	0.000766	up	1	1	74.5
ENSMUSP00000149604	1.45672	0.542724	0.007901	up	3	11	37.8
ENSMUSP00000079124	1.38807	0.473085	0.002546	up	1	10	16.3
ENSMUSP00000070927	1.25556	0.328326	0.01773	up	3	4	121.8
ENSMUSP00000030412	1.30682	0.386058	0.03342	up	1	4	34.5
ENSMUSP00000048036	1.30057	0.379141	0.003639	up	2	9	51.1
ENSMUSP00000159154	1.33397	0.41573	0.0077	up	2	1	185.6
ENSMUSP00000023849	1.58566	0.665087	0.03969	up	2	6	48.3
ENSMUSP00000029316	1.27835	0.354283	0.02419	up	3	14	29.9
ENSMUSP00000083620	1.5666	0.647633	0.001096	up	4	4	144.9
ENSMUSP00000152834	1.40675	0.492362	0.000293	up	1	2	111.7
ENSMUSP00000040355	1.36125	0.444928	0.008394	up	1	15	8
ENSMUSP00000154390	1.26966	0.344446	0.004911	up	1	9	15.9
ENSMUSP00000047012	1.4313	0.517322	2e-06	up	3	6	67.9
ENSMUSP00000034775	1.40995	0.495644	0.000564	up	2	3	70.2
ENSMUSP00000136944	1.42585	0.511822	0.00019	up	6	14	57.5
ENSMUSP00000113829	1.55389	0.635884	0.001764	up	1	5	30
ENSMUSP00000020149	1.31292	0.392778	0.004505	up	4	13	42.5
ENSMUSP00000020579	1.29876	0.377138	0.001235	up	2	3	91.7
ENSMUSP00000062327	1.49333	0.578528	0.02816	up	1	3	39.9
ENSMUSP00000151445	1.37846	0.463056	0.002423	up	1	1	209.6
ENSMUSP00000020359	1.26981	0.344614	0.04962	up	1	7	27.9
ENSMUSP00000032196	1.21659	0.282843	0.01846	up	1	8	21.5
ENSMUSP00000092054	1.31599	0.396151	0.009482	up	2	8	52
ENSMUSP00000020980	1.63596	0.710142	0.004776	up	1	8	45.1
ENSMUSP00000026416	1.38905	0.474103	0.005461	up	1	6	39
ENSMUSP00000029453	1.27704	0.352804	0.002508	up	2	4	60
ENSMUSP00000078741	1.33268	0.414336	0.001649	up	4	2	265.5
ENSMUSP00000140443	1.21852	0.285128	0.007715	up	1	1	105.8
ENSMUSP00000085981	1.3666	0.450592	0.00583	up	1	23	8.2
ENSMUSP00000001327	1.58759	0.666841	0.01209	up	1	1	87.4
ENSMUSP00000019199	1.27498	0.35047	0.01991	up	6	13	83.5
ENSMUSP00000028691	1.27281	0.348021	0.001469	up	1	2	58.1
ENSMUSP00000029545	1.35637	0.439748	0.002709	up	1	3	73.2
ENSMUSP00000033310	1.40082	0.486277	3.4e-05	up	21	7	350.7
ENSMUSP00000007296	1.43821	0.524273	0.000537	up	3	1	261.9
ENSMUSP00000006914	1.23055	0.299307	0.01322	up	1	2	59.2
ENSMUSP00000025567	1.2875	0.364572	0.004948	up	1	2	52.4
ENSMUSP00000038485	1.45603	0.54204	0.02158	up	1	6	20.4
ENSMUSP00000025166	1.3679	0.451959	0.01499	up	1	1	99.7
ENSMUSP00000068896	1.33432	0.416101	0.000148	up	12	13	172.7
ENSMUSP00000155314	1.33333	0.415037	0.04153	up	1	4	33.4
ENSMUSP00000005077	1.31641	0.396605	0.007161	up	3	31	23
ENSMUSP00000007790	1.30418	0.383142	0.009847	up	1	3	43
ENSMUSP00000024851	1.37434	0.458735	0.000153	up	4	7	73.9
ENSMUSP00000045057	1.31348	0.39339	0.00049	up	2	11	29.1
ENSMUSP00000024736	1.33629	0.418235	0.000427	up	1	2	58.9
ENSMUSP00000158425	1.39234	0.477513	0.000147	up	3	14	31.8
ENSMUSP00000020794	1.42857	0.514573	0.004719	up	1	8	13.7
ENSMUSP00000133387	1.47025	0.556061	0.005715	up	1	1	72
ENSMUSP00000005255	1.35494	0.438224	0.00102	up	2	7	40.7
ENSMUSP00000093382	1.24976	0.321653	0.04071	up	2	8	41
ENSMUSP00000131943	1.40326	0.488781	0.000344	up	1	6	28.9
ENSMUSP00000153208	1.28613	0.363036	0.02087	up	1	3	30.7
ENSMUSP00000065571	1.24381	0.314766	0.01567	up	1	3	63
ENSMUSP00000025236	1.65258	0.724725	0.02473	up	1	6	25.5
ENSMUSP00000031029	1.2766	0.352302	0.000599	up	4	13	52.8
ENSMUSP00000027533	1.27783	0.353698	0.01839	up	5	12	64.6
ENSMUSP00000032719	1.30362	0.382528	0.003402	up	3	1	252.9
ENSMUSP00000099620	1.39104	0.476163	0.00079	up	7	3	236.9
ENSMUSP00000076217	1.24689	0.318334	0.001547	up	2	7	41.6
ENSMUSP00000003513	1.31102	0.390694	0.014	up	1	2	33.2
ENSMUSP00000070991	1.34735	0.430122	0.004885	up	3	7	62.3
ENSMUSP00000131904	1.26473	0.338834	0.02364	up	1	3	40.2
ENSMUSP00000130045	1.57311	0.653618	0.000588	up	7	11	99.8
ENSMUSP00000023918	1.37805	0.462627	0.001086	up	2	4	71.5
ENSMUSP00000095129	1.27184	0.346922	9.7e-05	up	1	3	28.7
ENSMUSP00000130527	1.35549	0.438813	0.005633	up	3	5	128.6
ENSMUSP00000017290	1.25894	0.332206	0.002241	up	3	2	198.7
ENSMUSP00000096397	1.31287	0.392725	0.003451	up	3	13	61.1
ENSMUSP00000150938	1.334	0.415759	0.01549	up	2	1	169.3
ENSMUSP00000004202	1.22074	0.287759	0.001362	up	15	11	183.1
ENSMUSP00000002809	1.43274	0.518782	0.000818	up	2	12	24.9
ENSMUSP00000078706	1.22424	0.291882	0.01598	up	3	6	50.3
ENSMUSP00000136449	1.28208	0.358482	0.0055	up	7	4	289.9
ENSMUSP00000115750	1.44432	0.530387	0.011	up	3	2	119.4
ENSMUSP00000065160	1.20265	0.266219	0.01289	up	2	3	71
ENSMUSP00000134388	1.54208	0.624874	0.001358	up	1	3	54.3
ENSMUSP00000030033	1.26167	0.335338	0.002224	up	1	4	41
ENSMUSP00000057844	1.29644	0.374558	0.004399	up	2	4	50.6
ENSMUSP00000003434	1.3	0.378512	0.04501	up	1	3	56.4
ENSMUSP00000039245	1.31836	0.398748	0.01962	up	1	1	125.3
ENSMUSP00000115934	1.21565	0.281727	0.01742	up	1	4	42.7
ENSMUSP00000032185	1.20114	0.264403	0.02305	up	2	4	69.8
ENSMUSP00000086321	1.30059	0.379172	0.0118	up	2	4	72.2
ENSMUSP00000120014	1.22148	0.288626	0.02137	up	1	7	17.2
ENSMUSP00000157597	1.26393	0.337916	0.01204	up	6	8	85.6
ENSMUSP00000036890	1.2843	0.360987	0.002675	up	2	3	88
ENSMUSP00000020846	1.95652	0.968291	0.03602	up	1	1	120.5
ENSMUSP00000092853	1.62018	0.696155	0.01135	up	4	11	54.5
ENSMUSP00000113703	1.4625	0.548438	0.001677	up	4	4	165
ENSMUSP00000020909	1.29183	0.369419	0.0442	up	1	4	35
ENSMUSP00000128224	1.27948	0.355563	0.01554	up	2	3	140.9
ENSMUSP00000048383	1.27932	0.355382	0.000194	up	10	9	139.4
ENSMUSP00000138083	1.21119	0.276421	0.02258	up	4	9	54.1
ENSMUSP00000034141	1.2703	0.345166	0.02707	up	2	3	94.5
ENSMUSP00000113380	1.24828	0.319945	0.003035	up	2	3	102.2
ENSMUSP00000044049	1.29598	0.374044	0.03227	up	1	2	76.1
ENSMUSP00000022881	1.30979	0.389333	5.4e-05	up	2	6	52.9
ENSMUSP00000028829	1.39935	0.484756	0.003853	up	1	3	50.6
ENSMUSP00000058785	1.34365	0.426158	0.000808	up	1	2	54.7
ENSMUSP00000141771	1.25889	0.332156	0.004215	up	2	8	44.4
ENSMUSP00000084599	1.32587	0.406935	0.003837	up	9	7	203.4
ENSMUSP00000065845	1.24287	0.313677	4.3e-05	up	2	12	18.8
ENSMUSP00000113498	1.25992	0.333333	0.006946	up	1	1	150.9
ENSMUSP00000117816	1.41569	0.50151	0.01891	up	1	1	96.9
ENSMUSP00000019050	1.25372	0.326211	0.000239	up	3	7	61
ENSMUSP00000065716	1.20252	0.26606	0.001606	up	4	4	147.8
ENSMUSP00000028880	1.42522	0.511181	0.004368	up	1	2	74.1
ENSMUSP00000022638	1.27517	0.350687	0.008159	up	2	4	95.9
ENSMUSP00000054428	1.21505	0.28102	0.02588	up	2	2	110
ENSMUSP00000157533	1.57565	0.655951	0.02602	up	1	7	19.8
ENSMUSP00000131687	1.27348	0.348772	0.00098	up	6	18	43.4
ENSMUSP00000035535	1.29878	0.377158	0.0128	up	2	4	65.2
ENSMUSP00000012587	1.22759	0.295824	0.03252	up	5	5	118
ENSMUSP00000103401	1.45119	0.537239	0.04193	up	1	2	55.4
ENSMUSP00000049156	1.33127	0.412802	5e-05	up	1	4	29.4
ENSMUSP00000030471	1.29705	0.375234	2.4e-05	up	3	6	88.1
ENSMUSP00000072732	1.40257	0.488078	0.007463	up	1	3	43.2
ENSMUSP00000022704	1.23024	0.298936	0.001545	up	1	4	30.2
ENSMUSP00000157898	1.25025	0.322216	0.004406	up	3	6	53.9
ENSMUSP00000021240	1.25488	0.327548	0.008799	up	1	5	26.7
ENSMUSP00000027053	1.30912	0.388598	0.003736	up	1	4	38.1
ENSMUSP00000125315	1.21239	0.277853	0.000979	up	2	4	66.5
ENSMUSP00000072538	1.35719	0.440628	0.001967	up	5	4	182.2
ENSMUSP00000062843	1.20965	0.274585	0.000347	up	4	8	72.8
ENSMUSP00000064048	1.32884	0.410165	0.001602	up	2	1	211.8
ENSMUSP00000042586	1.47907	0.564688	0.009641	up	1	2	43.2
ENSMUSP00000083146	1.28746	0.36453	0.001503	up	1	6	31.6
ENSMUSP00000020653	1.21203	0.277427	0.00045	up	1	10	22.4
ENSMUSP00000134799	1.23184	0.300816	6e-06	up	1	5	39.5
ENSMUSP00000057771	1.2831	0.359629	0.001046	up	8	20	63.5
ENSMUSP00000119562	1.20098	0.264218	0.001742	up	2	6	114
ENSMUSP00000104783	1.3953	0.480574	0.02256	up	2	2	113.5
ENSMUSP00000032469	1.2746	0.350044	0.03938	up	1	3	62.5
ENSMUSP00000154293	1.25025	0.322219	2.6e-05	up	9	5	308.8
ENSMUSP00000090441	1.20059	0.263747	0.003168	up	3	6	70.6
ENSMUSP00000001592	1.27477	0.350237	0.000514	up	3	9	81.7
ENSMUSP00000033749	1.24937	0.321199	0.0111	up	2	8	32
ENSMUSP00000132450	1.25139	0.323534	0.001725	up	8	17	53.7
ENSMUSP00000029170	1.326	0.407076	0.007452	up	3	4	119.4
ENSMUSP00000043676	1.25572	0.328519	0.001678	up	3	2	215.6
ENSMUSP00000025827	1.26805	0.342615	0.01092	up	2	4	54.5
ENSMUSP00000141807	1.214	0.279768	0.003546	up	2	4	69.5
ENSMUSP00000067898	1.29803	0.37632	0.03369	up	1	3	62.1
ENSMUSP00000110471	1.44308	0.529154	0.01007	up	1	1	47.3
ENSMUSP00000087879	1.212	0.27739	0.01353	up	5	3	214.3
ENSMUSP00000103696	1.2	0.263034	0.004186	up	1	1	102.7
ENSMUSP00000099721	1.23684	0.306661	0.005626	up	2	3	79.3
ENSMUSP00000027492	1.32603	0.407108	0.006799	up	1	3	40.2
ENSMUSP00000021062	1.22814	0.296476	0.001752	up	7	20	69.2
ENSMUSP00000138836	1.24567	0.316919	0.009509	up	2	3	102.4
ENSMUSP00000129738	1.25384	0.326351	0.0116	up	2	1	342.3
ENSMUSP00000029915	1.26907	0.343774	0.04604	up	1	5	17.3
ENSMUSP00000113307	1.36599	0.449942	0.03067	up	1	2	87.2
ENSMUSP00000045286	1.26871	0.343363	0.004382	up	4	4	129.9
ENSMUSP00000151960	1.20325	0.266935	0.01315	up	4	5	124.9
ENSMUSP00000112963	1.24987	0.32178	0.009134	up	1	2	139.2
ENSMUSP00000045873	1.22501	0.292791	0.002373	up	6	7	122.7
ENSMUSP00000020493	1.24142	0.311993	0.04673	up	3	8	49.4
ENSMUSP00000075601	1.26358	0.33752	0.0276	up	2	5	111.6
ENSMUSP00000052258	1.30041	0.378967	0.001088	up	3	6	72.7
ENSMUSP00000030905	1.26831	0.342905	0.005649	up	1	6	22.5
ENSMUSP00000032915	1.34952	0.432441	0.001544	up	1	2	73.1
ENSMUSP00000071715	1.25026	0.322226	0.02266	up	2	2	185.2
ENSMUSP00000025663	1.20077	0.263959	0.000861	up	5	5	153.7
ENSMUSP00000059095	1.21218	0.277607	0.02285	up	2	8	36.6
ENSMUSP00000051293	1.25819	0.331348	0.000903	up	1	2	75.2
ENSMUSP00000022345	1.25168	0.323872	0.001076	up	2	8	30
ENSMUSP00000125803	1.2675	0.341989	0.02974	up	1	3	84.9
ENSMUSP00000020365	1.30786	0.387213	0.007456	up	2	3	76
ENSMUSP00000038662	1.34816	0.430988	0.002278	up	1	1	60.1
ENSMUSP00000037574	1.47601	0.561703	0.01042	up	2	3	90.7
ENSMUSP00000107294	1.2268	0.294905	0.02433	up	2	8	33.9
ENSMUSP00000112665	1.28466	0.361382	0.008466	up	3	8	62.8
ENSMUSP00000081322	1.27053	0.345426	0.01659	up	1	5	22.1
ENSMUSP00000022875	1.29265	0.370337	0.009825	up	1	2	54.3
ENSMUSP00000056424	1.4805	0.566086	0.03554	up	1	1	85.2
ENSMUSP00000009003	1.28728	0.364321	0.0274	up	2	11	23.5
ENSMUSP00000049128	1.31763	0.397945	0.006385	up	7	6	192.2
ENSMUSP00000112553	1.29596	0.374022	0.001078	up	2	6	35.7
ENSMUSP00000023099	1.36524	0.449151	0.007454	up	1	3	55.5
ENSMUSP00000033739	1.20761	0.272149	0.02275	up	1	3	36.6
ENSMUSP00000039518	1.26145	0.335084	0.02018	up	4	7	74
ENSMUSP00000107750	1.20144	0.264763	0.001329	up	1	3	50.2
ENSMUSP00000055475	1.21074	0.275894	0.002666	up	3	15	28.3
ENSMUSP00000022580	1.29046	0.367886	0.01167	up	1	4	32.3
ENSMUSP00000142307	1.23819	0.308239	0.03038	up	1	1	204.5
ENSMUSP00000153436	1.46062	0.546583	0.03974	up	2	3	101.9
ENSMUSP00000040332	1.21162	0.276933	0.002009	up	2	9	26.4
ENSMUSP00000107587	1.28183	0.358206	0.02541	up	2	4	77.7
ENSMUSP00000022639	1.21414	0.27994	0.002624	up	2	5	61.5
ENSMUSP00000111300	1.2891	0.366369	0.003273	up	3	8	47.7
ENSMUSP00000039621	1.22199	0.289232	0.005442	up	2	5	40.5
ENSMUSP00000113908	1.2705	0.345402	0.01689	up	1	1	211.4
ENSMUSP00000053916	1.29176	0.369335	0.03425	up	1	7	37.8
ENSMUSP00000133026	1.30307	0.381911	0.02873	up	1	14	7.1
ENSMUSP00000026469	1.22214	0.28941	0.01017	up	2	5	56.5
ENSMUSP00000016452	1.24893	0.320689	0.01328	up	1	11	17.3
ENSMUSP00000022921	1.32	0.400538	0.04693	up	1	1	57.5
ENSMUSP00000049044	1.25857	0.331781	0.01754	up	1	5	18.5
ENSMUSP00000078303	1.38343	0.468251	0.04927	up	1	13	13.2
ENSMUSP00000068804	1.33665	0.418622	0.03815	up	1	1	137.3
ENSMUSP00000102227	1.29333	0.371094	0.02321	up	2	7	37.8
ENSMUSP00000043245	1.20145	0.264783	0.01992	up	1	3	39
ENSMUSP00000005064	1.22418	0.291817	0.03996	up	2	5	55.5
ENSMUSP00000008999	1.42789	0.51389	0.01392	up	1	1	121.9
ENSMUSP00000123633	1.24533	0.316522	0.009971	up	1	2	86.1
ENSMUSP00000117725	0.721875	-0.470179	0.03306	down	3	8	50.7
ENSMUSP00000020027	1.32192	0.402632	0.01173	up	2	4	50.5
ENSMUSP00000082346	1.20113	0.264388	0.01558	up	2	6	41.5
ENSMUSP00000134572	1.22438	0.292049	0.02975	up	4	7	74.1
ENSMUSP00000056417	1.24267	0.313442	0.04102	up	1	10	18.4
ENSMUSP00000022634	0.745635	-0.423458	0.03372	down	1	8	23.8
ENSMUSP00000022416	1.20445	0.268372	0.03893	up	1	3	54
ENSMUSP00000025885	1.44552	0.531586	0.02575	up	2	21	21.3
ENSMUSP00000054168	0.80163	-0.318991	0.02982	down	1	1	52.8
ENSMUSP00000002121	1.20889	0.273682	0.02496	up	5	3	199
ENSMUSP00000101341	1.24308	0.313924	0.03874	up	1	1	86.1
ENSMUSP00000003759	1.23465	0.304104	0.04788	up	3	11	37.6
ENSMUSP00000147419	1.20736	0.271853	0.03072	up	3	2	192.6
ENSMUSP00000156607	0.825601	-0.276484	0.01831	down	3	11	33.7
ENSMUSP00000020930	0.787059	-0.345457	0.03146	down	1	5	44
ENSMUSP00000148138	0.826574	-0.274784	0.01193	down	2	13	20
ENSMUSP00000121182	1.22113	0.288221	0.04574	up	1	3	52.4
ENSMUSP00000018304	1.20539	0.269497	0.04503	up	6	5	165.3
ENSMUSP00000031250	0.822326	-0.282218	0.01835	down	2	6	38.6
ENSMUSP00000023343	0.804428	-0.313965	0.04562	down	1	2	35.8
ENSMUSP00000135084	0.829367	-0.269917	0.02363	down	3	20	22.7
ENSMUSP00000071040	0.829084	-0.27041	0.04186	down	2	7	57.6
ENSMUSP00000087770	0.766849	-0.382985	0.02821	down	1	1	192.7
ENSMUSP00000157661	0.75841	-0.398951	0.01635	down	1	2	37.2
ENSMUSP00000021719	0.808832	-0.306088	0.03186	down	1	14	6.7
ENSMUSP00000057521	0.79434	-0.332172	0.01697	down	1	4	37
ENSMUSP00000043286	0.820537	-0.285359	0.002872	down	1	1	87.3
ENSMUSP00000087500	0.804282	-0.314227	0.01832	down	1	2	63.8
ENSMUSP00000063825	0.815881	-0.29357	0.03066	down	3	4	129.7
ENSMUSP00000020625	0.826841	-0.274318	0.02785	down	1	2	51.6
ENSMUSP00000035222	0.802885	-0.316735	0.0339	down	1	3	33
ENSMUSP00000005953	0.802984	-0.316558	0.01373	down	6	18	50.3
ENSMUSP00000113588	0.799808	-0.322275	0.004142	down	1	4	22.1
ENSMUSP00000049000	0.803764	-0.315155	0.02666	down	1	1	50.5
ENSMUSP00000036289	0.759151	-0.397541	0.03876	down	1	1	63.8
ENSMUSP00000039487	0.795275	-0.330475	0.04939	down	2	3	66
ENSMUSP00000042186	0.794402	-0.33206	0.005568	down	3	2	148.8
ENSMUSP00000031190	0.807205	-0.308992	0.01883	down	1	5	19.4
ENSMUSP00000136273	0.827075	-0.27391	0.001122	down	6	26	30.8
ENSMUSP00000025979	0.817258	-0.291136	0.002875	down	7	13	87.2
ENSMUSP00000048334	0.791148	-0.337981	0.003701	down	3	3	131.7
ENSMUSP00000023214	0.82371	-0.279791	0.003913	down	4	11	56.8
ENSMUSP00000001672	0.758621	-0.398549	0.01129	down	3	10	49.9
ENSMUSP00000014750	0.825697	-0.276315	0.000189	down	2	8	34.1
ENSMUSP00000082288	0.814851	-0.295391	0.000668	down	2	5	57.9
ENSMUSP00000110464	0.760807	-0.394398	0.03842	down	1	5	25.4
ENSMUSP00000096346	0.81338	-0.297999	0.0179	down	2	2	82.9
ENSMUSP00000110804	0.816286	-0.292853	0.007244	down	1	2	54.8
ENSMUSP00000127949	0.817097	-0.29142	0.01189	down	2	1	154.8
ENSMUSP00000159089	0.796644	-0.327994	0.000595	down	2	4	49.6
ENSMUSP00000019231	0.649773	-0.621992	0.01007	down	2	4	51
ENSMUSP00000087633	0.827385	-0.273369	0.007009	down	1	3	39.9
ENSMUSP00000106926	0.758277	-0.399203	0.006845	down	2	9	35.7
ENSMUSP00000124625	0.802883	-0.316739	1.5e-05	down	4	10	54.3
ENSMUSP00000064423	0.818547	-0.288863	0.000188	down	1	4	31.9
ENSMUSP00000103788	0.819793	-0.286669	0.00068	down	1	2	68.6
ENSMUSP00000112491	0.825305	-0.277	0.00616	down	2	2	90.7
ENSMUSP00000039334	0.691667	-0.531851	0.01927	down	2	3	125.3
ENSMUSP00000028633	0.82738	-0.273377	0.008347	down	5	2	312.1
ENSMUSP00000051092	0.815895	-0.293544	0.007627	down	3	7	70.9
ENSMUSP00000023554	0.802562	-0.317316	0.001571	down	1	3	51.9
ENSMUSP00000112277	0.750973	-0.413168	0.001545	down	1	2	49.7
ENSMUSP00000127289	0.697453	-0.519832	0.01624	down	1	2	70.5
ENSMUSP00000152495	0.826707	-0.274551	0.03778	down	1	10	14.1
ENSMUSP00000034234	0.820427	-0.285553	0.000715	down	1	3	35.1
ENSMUSP00000019911	0.765054	-0.386366	0.0134	down	3	16	55.3
ENSMUSP00000087997	0.808569	-0.306558	0.007368	down	2	3	87.6
ENSMUSP00000137309	0.717998	-0.477948	0.000549	down	2	11	20.8
ENSMUSP00000006392	0.811935	-0.300565	0.01234	down	1	8	42.7
ENSMUSP00000153045	0.804214	-0.31435	0.000213	down	2	1	140.2
ENSMUSP00000125506	0.821958	-0.282863	0.004067	down	1	4	35.3
ENSMUSP00000021379	0.790279	-0.339566	0.03257	down	1	4	30.4
ENSMUSP00000020169	0.822439	-0.28202	0.01062	down	3	3	98.6
ENSMUSP00000031651	0.763952	-0.388445	0.0037	down	2	4	89.7
ENSMUSP00000054322	0.631031	-0.664217	0.004154	down	2	6	36.1
ENSMUSP00000004330	0.787625	-0.344419	0.008754	down	2	7	50.2
ENSMUSP00000154382	0.793072	-0.334476	0.01998	down	1	7	23.3
ENSMUSP00000059419	0.825849	-0.27605	0.008726	down	2	9	35.4
ENSMUSP00000022378	0.681905	-0.552358	0.000456	down	2	3	54.1
ENSMUSP00000156290	0.787146	-0.345297	0.00219	down	1	4	29.6
ENSMUSP00000026538	0.78362	-0.351774	0.001055	down	7	27	31.5
ENSMUSP00000069081	0.819684	-0.28686	0.008214	down	3	10	32.5
ENSMUSP00000095254	0.819633	-0.28695	0.006942	down	1	5	79.2
ENSMUSP00000061493	0.804574	-0.313703	0.000811	down	21	18	160.8
ENSMUSP00000054499	0.739563	-0.435256	0.00016	down	36	19	272.4
ENSMUSP00000131500	0.802753	-0.316972	0.0333	down	1	3	35.8
ENSMUSP00000027232	0.756016	-0.403511	0.000189	down	1	5	19.8
ENSMUSP00000047845	0.714144	-0.485712	0.000741	down	1	4	18.8
ENSMUSP00000001148	0.773081	-0.371309	0.02201	down	1	15	39.3
ENSMUSP00000088833	0.714995	-0.483995	0.008883	down	1	5	28
ENSMUSP00000145451	0.804118	-0.31452	0.002808	down	5	12	60.5
ENSMUSP00000098828	0.783058	-0.352809	0.000765	down	3	2	141.7
ENSMUSP00000027688	0.778419	-0.361381	0.04436	down	1	2	46.7
ENSMUSP00000115883	0.572861	-0.803743	0.001143	down	1	5	43.1
ENSMUSP00000104864	0.812221	-0.300056	0.0153	down	4	8	67.7
ENSMUSP00000099685	0.829116	-0.270354	0.01458	down	6	12	61.1
ENSMUSP00000117045	0.829847	-0.269082	0.02808	down	1	16	19.3
ENSMUSP00000020927	0.790745	-0.338716	0.03859	down	1	4	43.7
ENSMUSP00000008280	0.796857	-0.327608	0.009223	down	6	23	32.1
ENSMUSP00000099989	0.815028	-0.295079	0.01334	down	2	8	56.6
ENSMUSP00000096177	0.767514	-0.381736	0.02845	down	1	4	43.9
ENSMUSP00000133637	0.720889	-0.472151	0.000539	down	1	1	189.6
ENSMUSP00000040694	0.652994	-0.614858	4.9e-05	down	6	13	58.5
ENSMUSP00000112928	0.816484	-0.292504	0.02594	down	11	25	73.8
ENSMUSP00000020497	0.693143	-0.528774	0.000101	down	9	14	101.5
ENSMUSP00000074448	0.678692	-0.559172	0.000365	down	1	2	45.8
ENSMUSP00000101866	0.73606	-0.442105	0.0253	down	1	1	106.2
ENSMUSP00000156031	0.682493	-0.551115	2.6e-05	down	1	3	34.6
ENSMUSP00000105415	0.800657	-0.320743	0.01978	down	1	2	79.9
ENSMUSP00000158976	0.724719	-0.464507	0.02994	down	1	0	239.2
ENSMUSP00000158677	0.768898	-0.379135	0.009675	down	3	14	158.6
ENSMUSP00000130194	0.706902	-0.500418	0.000327	down	5	11	62.2
ENSMUSP00000049902	0.71532	-0.483339	0.04238	down	1	2	84.3
ENSMUSP00000103015	0.680686	-0.554938	0.01392	down	3	4	109.6
ENSMUSP00000113672	0.6316	-0.662917	1e-06	down	4	11	43.5
ENSMUSP00000034465	0.658242	-0.60331	0.01587	down	2	15	31.3
ENSMUSP00000065363	0.682144	-0.551852	0.000832	down	4	10	50.9
ENSMUSP00000099411	0.680151	-0.556074	0.000647	down	3	6	77
ENSMUSP00000034136	0.645791	-0.630862	0.000814	down	6	18	57.9
ENSMUSP00000045216	0.773829	-0.369913	0.02449	down	1	2	53.2
ENSMUSP00000021649	0.496445	-1.01029	0.000201	down	4	8	49.6
ENSMUSP00000127325	0.70084	-0.512843	0.002802	down	1	3	52.1
ENSMUSP00000033463	0.768294	-0.38027	0.01293	down	1	2	72.1
ENSMUSP00000129712	0.593178	-0.753463	1.3e-05	down	2	6	37.3
ENSMUSP00000020564	0.604267	-0.726743	0.005648	down	1	3	61.7
ENSMUSP00000027726	0.526045	-0.926743	5.8e-05	down	1	3	34.1
ENSMUSP00000072803	0.630865	-0.664596	0.000383	down	1	2	60
ENSMUSP00000045693	0.615658	-0.699799	0.000938	down	1	1	143.8
ENSMUSP00000033498	0.727684	-0.458617	0.02205	down	1	9	18.3
ENSMUSP00000022901	0.575553	-0.796981	0.002532	down	1	6	40.8
ENSMUSP00000000466	0.537434	-0.895841	2.5e-05	down	5	19	46.6
ENSMUSP00000036049	0.703346	-0.507694	0.03014	down	1	2	57.1
ENSMUSP00000127611	0.689468	-0.536445	0.03612	down	1	6	28.3

## Sheet: Table S3
Table S3.Related data of DEGs and DEPs
Protein_id	related Gene_id	Regulate
ENSMUSP00000048383	ENSMUSG00000034311	up
ENSMUSP00000031311	ENSMUSG00000029366	up
ENSMUSP00000071715	ENSMUSG00000028068	up
ENSMUSP00000034815	ENSMUSG00000032254	up
ENSMUSP00000026416	ENSMUSG00000025358	up
ENSMUSP00000034713	ENSMUSG00000032193	up
ENSMUSP00000001592	ENSMUSG00000001552	up
ENSMUSP00000033310	ENSMUSG00000031004	up
ENSMUSP00000064261	ENSMUSG00000028678	up
ENSMUSP00000032915	ENSMUSG00000030677	up
ENSMUSP00000020980	ENSMUSG00000020649	up
ENSMUSP00000020846	ENSMUSG00000020538	up
ENSMUSP00000026661	ENSMUSG00000025574	up
ENSMUSP00000048036	ENSMUSG00000035198	up
ENSMUSP00000022638	ENSMUSG00000022054	up
ENSMUSP00000111300	ENSMUSG00000039231	up
ENSMUSP00000034742	ENSMUSG00000032218	up
ENSMUSP00000115750	ENSMUSG00000036875	up
ENSMUSP00000001258	ENSMUSG00000001228	up
ENSMUSP00000022345	ENSMUSG00000021811	up
ENSMUSP00000107750	ENSMUSG00000027018	up
ENSMUSP00000136944	ENSMUSG00000093930	up
ENSMUSP00000130045	ENSMUSG00000003779	up
ENSMUSP00000099620	ENSMUSG00000029516	up
ENSMUSP00000104306	ENSMUSG00000020897	up
ENSMUSP00000113829	ENSMUSG00000024810	up
ENSMUSP00000157547	ENSMUSG00000024660	up
ENSMUSP00000033154	ENSMUSG00000030867	up
ENSMUSP00000022639	ENSMUSG00000022055	up
ENSMUSP00000147419	ENSMUSG00000051339	up
ENSMUSP00000024270	ENSMUSG00000023505	up
ENSMUSP00000068896	ENSMUSG00000020914	up
ENSMUSP00000084599	ENSMUSG00000024795	up
ENSMUSP00000027053	ENSMUSG00000025921	up
ENSMUSP00000039518	ENSMUSG00000037725	up
ENSMUSP00000127306	ENSMUSG00000092035	up
ENSMUSP00000025663	ENSMUSG00000024754	up
ENSMUSP00000153436	ENSMUSG00000035842	up
ENSMUSP00000026221	ENSMUSG00000025203	up
ENSMUSP00000150938	ENSMUSG00000035024	up
ENSMUSP00000129738	ENSMUSG00000026605	up
ENSMUSP00000036487	ENSMUSG00000038816	up
ENSMUSP00000025567	ENSMUSG00000024665	up
ENSMUSP00000073285	ENSMUSG00000028967	up
ENSMUSP00000017290	ENSMUSG00000017146	up
ENSMUSP00000033283	ENSMUSG00000030978	up
ENSMUSP00000157898	ENSMUSG00000024989	up
ENSMUSP00000032719	ENSMUSG00000020181	up
ENSMUSP00000108455	ENSMUSG00000041688	up
ENSMUSP00000158805	ENSMUSG00000021273	up
ENSMUSP00000131904	ENSMUSG00000040339	up
ENSMUSP00000004202	ENSMUSG00000004099	up
ENSMUSP00000025236	ENSMUSG00000024378	up
ENSMUSP00000020365	ENSMUSG00000020156	up
ENSMUSP00000022921	ENSMUSG00000022309	up
ENSMUSP00000039621	ENSMUSG00000033970	up
ENSMUSP00000070927	ENSMUSG00000066357	up
ENSMUSP00000104356	ENSMUSG00000019102	up
ENSMUSP00000038877	ENSMUSG00000040204	up
ENSMUSP00000115860	ENSMUSG00000027331	up
ENSMUSP00000042211	ENSMUSG00000038264	up
ENSMUSP00000022977	ENSMUSG00000022351	up
ENSMUSP00000112963	ENSMUSG00000059981	up
ENSMUSP00000044903	ENSMUSG00000040152	up
ENSMUSP00000020497	ENSMUSG00000020256	down
ENSMUSP00000027726	ENSMUSG00000026456	down
ENSMUSP00000045693	ENSMUSG00000020173	down
ENSMUSP00000099685	ENSMUSG00000068739	down
ENSMUSP00000027688	ENSMUSG00000026430	down
ENSMUSP00000145451	ENSMUSG00000029860	down
ENSMUSP00000105415	ENSMUSG00000021281	down
ENSMUSP00000124625	ENSMUSG00000021266	down
ENSMUSP00000034136	ENSMUSG00000031700	down
ENSMUSP00000022901	ENSMUSG00000022292	down
ENSMUSP00000133637	ENSMUSG00000070469	down
ENSMUSP00000113672	ENSMUSG00000028179	down
ENSMUSP00000112277	ENSMUSG00000031387	down
ENSMUSP00000099411	ENSMUSG00000037820	down
ENSMUSP00000065363	ENSMUSG00000056749	down
ENSMUSP00000025979	ENSMUSG00000025007	down
ENSMUSP00000008280	ENSMUSG00000008136	down
ENSMUSP00000127289	ENSMUSG00000028542	down
ENSMUSP00000040694	ENSMUSG00000039191	down
ENSMUSP00000115883	ENSMUSG00000023951	down
ENSMUSP00000130194	ENSMUSG00000010095	down
ENSMUSP00000158677	ENSMUSG00000002831	down
ENSMUSP00000054322	ENSMUSG00000047963	down
ENSMUSP00000001672	ENSMUSG00000001627	down
ENSMUSP00000071040	ENSMUSG00000028161	down
ENSMUSP00000021649	ENSMUSG00000021226	down
ENSMUSP00000000466	ENSMUSG00000028494	down
ENSMUSP00000129712	ENSMUSG00000041028	down
ENSMUSP00000006392	ENSMUSG00000021403	down
ENSMUSP00000137309	ENSMUSG00000096210	down
ENSMUSP00000154382	ENSMUSG00000037722	down
ENSMUSP00000087633	ENSMUSG00000055301	down
ENSMUSP00000028633	ENSMUSG00000027204	down
ENSMUSP00000022378	ENSMUSG00000021831	down
ENSMUSP00000136273	ENSMUSG00000008892	down
ENSMUSP00000042186	ENSMUSG00000032849	down
ENSMUSP00000156031	ENSMUSG00000075122	down
ENSMUSP00000110464	ENSMUSG00000079592	down

## Sheet: Table S4
Table S4.KEGG classification table
Pathway_ID	Description	Gene number	Protein number
mmu00270	Cysteine and methionine metabolism	3	4
mmu00400	Phenylalanine, tyrosine and tryptophan biosynthesis	1	2
mmu00340	Histidine metabolism	0	1
mmu00260	Glycine, serine and threonine metabolism	2	2
mmu00330	Arginine and proline metabolism	2	3
mmu00220	Arginine biosynthesis	2	2
mmu00250	Alanine, aspartate and glutamate metabolism	3	3
mmu00380	Tryptophan metabolism	0	1
mmu00280	Valine, leucine and isoleucine degradation	1	2
mmu00310	Lysine degradation	1	2
mmu00360	Phenylalanine metabolism	1	3
mmu00350	Tyrosine metabolism	2	4
mmu00053	Ascorbate and aldarate metabolism	0	2
mmu00010	Glycolysis / Gluconeogenesis	1	2
mmu00520	Amino sugar and nucleotide sugar metabolism	2	2
mmu00630	Glyoxylate and dicarboxylate metabolism	1	1
mmu00620	Pyruvate metabolism	0	1
mmu00650	Butanoate metabolism	1	1
mmu01100	Metabolic pathways	26	28
mmu01200	Carbon metabolism	3	4
mmu01212	Fatty acid metabolism	2	2
mmu01210	2-Oxocarboxylic acid metabolism	2	2
mmu01230	Biosynthesis of amino acids	6	6
mmu00071	Fatty acid degradation	1	2
mmu00072	Synthesis and degradation of ketone bodies	1	1
mmu01040	Biosynthesis of unsaturated fatty acids	3	3
mmu00590	Arachidonic acid metabolism	1	1
mmu00592	alpha-Linolenic acid metabolism	2	2
mmu00591	Linoleic acid metabolism	1	1
mmu00561	Glycerolipid metabolism	0	1
mmu00100	Steroid biosynthesis	4	4
mmu00062	Fatty acid elongation	1	1
mmu00564	Glycerophospholipid metabolism	1	1
mmu00565	Ether lipid metabolism	1	1
mmu00860	Porphyrin and chlorophyll metabolism	1	2
mmu00830	Retinol metabolism	2	3
mmu00130	Ubiquinone and other terpenoid-quinone biosynthesis	0	1
mmu00670	One carbon pool by folate	2	2
mmu00450	Selenocompound metabolism	1	1
mmu00410	beta-Alanine metabolism	0	1
mmu00480	Glutathione metabolism	3	3
mmu00900	Terpenoid backbone biosynthesis	1	1
mmu00230	Purine metabolism	4	4
mmu00240	Pyrimidine metabolism	5	5
mmu00980	Metabolism of xenobiotics by cytochrome P450	1	2
mmu00982	Drug metabolism - cytochrome P450	1	2
mmu00983	Drug metabolism - other enzymes	4	5
mmu04120	Ubiquitin mediated proteolysis	1	1
mmu03060	Protein export	1	2
mmu04141	Protein processing in endoplasmic reticulum	3	5
mmu03018	RNA degradation	1	1
mmu03450	Non-homologous end-joining	0	1
mmu03410	Base excision repair	1	1
mmu03030	DNA replication	2	2
mmu03440	Homologous recombination	1	1
mmu03430	Mismatch repair	2	2
mmu03420	Nucleotide excision repair	2	2
mmu03460	Fanconi anemia pathway	1	1
mmu03040	Spliceosome	0	3
mmu00970	Aminoacyl-tRNA biosynthesis	7	7
mmu03008	Ribosome biogenesis in eukaryotes	3	3
mmu02010	ABC transporters	1	1
mmu04024	cAMP signaling pathway	1	2
mmu04668	TNF signaling pathway	0	1
mmu04371	Apelin signaling pathway	0	1
mmu04370	VEGF signaling pathway	2	2
mmu04340	Hedgehog signaling pathway	0	3
mmu04071	Sphingolipid signaling pathway	0	2
mmu04350	TGF-beta signaling pathway	2	3
mmu04066	HIF-1 signaling pathway	1	1
mmu04068	FoxO signaling pathway	3	4
mmu04330	Notch signaling pathway	1	1
mmu04010	MAPK signaling pathway	4	6
mmu04630	Jak-STAT signaling pathway	0	3
mmu04390	Hippo signaling pathway	1	4
mmu04392	Hippo signaling pathway - multiple species	0	1
mmu04072	Phospholipase D signaling pathway	1	1
mmu04022	cGMP-PKG signaling pathway	1	2
mmu04020	Calcium signaling pathway	1	1
mmu04310	Wnt signaling pathway	0	1
mmu04014	Ras signaling pathway	2	2
mmu04015	Rap1 signaling pathway	2	3
mmu04152	AMPK signaling pathway	1	2
mmu04151	PI3K-Akt signaling pathway	4	4
mmu04150	mTOR signaling pathway	1	1
mmu04060	Cytokine-cytokine receptor interaction	1	1
mmu04512	ECM-receptor interaction	1	1
mmu04514	Cell adhesion molecules (CAMs)	1	1
mmu04216	Ferroptosis	2	2
mmu04217	Necroptosis	3	3
mmu04218	Cellular senescence	3	3
mmu04115	p53 signaling pathway	6	7
mmu04114	Oocyte meiosis	4	5
mmu04110	Cell cycle	4	4
mmu04810	Regulation of actin cytoskeleton	0	2
mmu04510	Focal adhesion	4	7
mmu04520	Adherens junction	0	3
mmu04530	Tight junction	1	3
mmu04550	Signaling pathways regulating pluripotency of stem cells	0	1
mmu04540	Gap junction	0	2
mmu04144	Endocytosis	1	3
mmu04145	Phagosome	1	2
mmu04213	Longevity regulating pathway - multiple species	0	2
mmu04211	Longevity regulating pathway	0	1
mmu04270	Vascular smooth muscle contraction	1	2
mmu04380	Osteoclast differentiation	1	1
mmu04360	Axon guidance	0	2
mmu04977	Vitamin digestion and absorption	0	1
mmu04974	Protein digestion and absorption	1	1
mmu04975	Fat digestion and absorption	0	1
mmu04976	Bile secretion	2	2
mmu04979	Cholesterol metabolism	2	2
mmu04921	Oxytocin signaling pathway	1	2
mmu04926	Relaxin signaling pathway	1	1
mmu04927	Cortisol synthesis and secretion	1	1
mmu04925	Aldosterone synthesis and secretion	1	1
mmu04923	Regulation of lipolysis in adipocytes	0	1
mmu03320	PPAR signaling pathway	5	5
mmu04913	Ovarian steroidogenesis	3	3
mmu04918	Thyroid hormone synthesis	1	2
mmu04916	Melanogenesis	0	1
mmu04915	Estrogen signaling pathway	0	2
mmu04914	Progesterone-mediated oocyte maturation	4	5
mmu04912	GnRH signaling pathway	1	1
mmu04919	Thyroid hormone signaling pathway	0	1
mmu04714	Thermogenesis	0	2
mmu04062	Chemokine signaling pathway	0	1
mmu04666	Fc gamma R-mediated phagocytosis	1	1
mmu04610	Complement and coagulation cascades	0	1
mmu04611	Platelet activation	1	2
mmu04612	Antigen processing and presentation	0	2
mmu04670	Leukocyte transendothelial migration	0	4
mmu04672	Intestinal immune network for IgA production	1	1
mmu04621	NOD-like receptor signaling pathway	2	3
mmu04620	Toll-like receptor signaling pathway	1	1
mmu04623	Cytosolic DNA-sensing pathway	1	1
mmu04625	C-type lectin receptor signaling pathway	0	1
mmu04664	Fc epsilon RI signaling pathway	1	1
mmu04658	Th1 and Th2 cell differentiation	1	1
mmu04724	Glutamatergic synapse	1	1
mmu04726	Serotonergic synapse	1	1
mmu04730	Long-term depression	1	1
mmu04750	Inflammatory mediator regulation of TRP channels	1	1
mmu05200	Pathways in cancer	3	7
mmu05202	Transcriptional misregulation in cancer	1	3
mmu05203	Viral carcinogenesis	3	5
mmu05204	Chemical carcinogenesis	1	2
mmu05205	Proteoglycans in cancer	3	5
mmu05206	MicroRNAs in cancer	5	10
mmu05230	Central carbon metabolism in cancer	1	1
mmu05231	Choline metabolism in cancer	1	1
mmu05219	Bladder cancer	2	2
mmu05213	Endometrial cancer	0	2
mmu05212	Pancreatic cancer	1	1
mmu05216	Thyroid cancer	0	1
mmu05226	Gastric cancer	2	3
mmu05224	Breast cancer	1	2
mmu05222	Small cell lung cancer	1	1
mmu05221	Acute myeloid leukemia	1	2
mmu05225	Hepatocellular carcinoma	0	2
mmu05211	Renal cell carcinoma	1	1
mmu05210	Colorectal cancer	0	1
mmu05217	Basal cell carcinoma	0	2
mmu05215	Prostate cancer	1	2
mmu05410	Hypertrophic cardiomyopathy (HCM)	0	1
mmu05412	Arrhythmogenic right ventricular cardiomyopathy (ARVC)	1	4
mmu05414	Dilated cardiomyopathy (DCM)	0	1
mmu05416	Viral myocarditis	1	1
mmu05418	Fluid shear stress and atherosclerosis	1	2
mmu01523	Antifolate resistance	2	2
mmu01521	EGFR tyrosine kinase inhibitor resistance	1	1
mmu01524	Platinum drug resistance	2	3
mmu04933	AGE-RAGE signaling pathway in diabetic complications	1	1
mmu04934	Cushing syndrome	2	3
mmu04940	Type I diabetes mellitus	1	1
mmu05330	Allograft rejection	1	1
mmu05332	Graft-versus-host disease	1	1
mmu05323	Rheumatoid arthritis	2	2
mmu05322	Systemic lupus erythematosus	1	3
mmu05320	Autoimmune thyroid disease	1	1
mmu05100	Bacterial invasion of epithelial cells	0	2
mmu05134	Legionellosis	0	2
mmu05135	Yersinia infection	0	1
mmu05132	Salmonella infection	1	2
mmu05152	Tuberculosis	1	2
mmu05146	Amoebiasis	0	1
mmu05145	Toxoplasmosis	1	3
mmu05144	Malaria	1	2
mmu05170	Human immunodeficiency virus 1 infection	1	2
mmu05166	Human T-cell leukemia virus 1 infection	4	4
mmu05165	Human papillomavirus infection	5	7
mmu05164	Influenza A	1	2
mmu05167	Kaposi sarcoma-associated herpesvirus infection	1	3
mmu05161	Hepatitis B	2	3
mmu05160	Hepatitis C	2	3
mmu05163	Human cytomegalovirus infection	1	3
mmu05162	Measles	1	3
mmu05169	Epstein-Barr virus infection	2	4
mmu05017	Spinocerebellar ataxia	1	1
mmu05016	Huntington disease	2	3
mmu05020	Prion diseases	1	2
mmu05014	Amyotrophic lateral sclerosis (ALS)	2	2
mmu05010	Alzheimer disease	1	5
mmu05012	Parkinson disease	1	1
mmu05030	Cocaine addiction	0	1
mmu05034	Alcoholism	1	1
